# Supplementary material for: Deciphering the influence of socioeconomic status on brain structure: insights from Mendelian randomization
Source: Mol Psychiatry. 2025 May 13;30(10):4613–26. doi: 10.1038/s41380-025-03047-4 (PMC12436186; doi:10.1038/s41380-025-03047-4)
Supplement: Supplementary file 1 — Supplementary tables [file 41380_2025_3047_MOESM1_ESM.xlsx]

## Sheet: Table of contents
Supplementary Table 1.	Phenotypic correlations
Supplementary Table 2.	Heritibility and LDSC intercepts
Supplementary Table 3.	LDSC genetic correlations
Supplementary Table 4.	Genetic factor structure
Supplementary Table 5.	Bidirectional causal effects of socioeconomic status on brain structure
Supplementary Table 6.	Bidirectional causal effects of socioeconomic status on brain structure MR-PRESSO
Supplementary Table 7.	Bidirectional causal effects of each indicator of socioeconomic status on brain structure
Supplementary Table 8.	Bidirectional causal effects of each indicator of socioeconomic status on brain structure MR-PRESSO
Supplementary Table 9.	The results of replication of the causal effects of education and household income in independent samples
Supplementary Table 10.	The results of replication of the causal effects of education and household income in independent samples MR-PRESSO
Supplementary Table 11.	Bidirectional causal effects between cognitive ability and measures of socioeconomic status
Supplementary Table 12.	Bidirectional causal effects between cognitive ability and measures of socioeconomic status MR-PRESSO
Supplementary Table 13.	Birectional causal effects between cognitive ability and brain structure
Supplementary Table 14.	Birectional causal effects between cognitive ability and brain structure MR-PRESSO
Supplementary Table 15.	The direct effect of each measure of SES on WMHicv following controlling for the effect of cognitive ability
Supplementary Table 16.	Bidirectional causal effects of socioeconomic status on brain structure without Stegier filtering
Supplementary Table 17.	Bidirectional causal effects of each indicator of socioeconomic status without Stegier filtering
Supplementary Table 18.	Bidirectional causal effects between cognitive ability and measures of socioeconomic status without Steiger filtering
Supplementary Table 19.	Birectional causal effects between cognitive ability and brain structure without Steiger filtering
Supplementary Table 20.	The direct effect of each measure of SES on WMHicv following controlling for the effect of cognitive ability without Steiger filtering

## Sheet: Supplementary Table 1.
Supplementary Table 1. Phenotypic correlations between pairs of traits are shown. Note, the sample sizes here are smaller than for the main analysis as each participant was required to have each trait measured.
Trait1	Trait2	rP	Lower 95%CI	Upper 95%CI	df	P value
Educational attainment	Household Income	0.3425	0.339663	0.34533	372837	0
Educational attainment	Cognitive ability	0.319822	0.316158	0.323477	231168	0
Educational attainment	Occupational prestige	0.484429	0.481615	0.487233	285101	0
Educational attainment	Social deprivation	0.0617902	0.0647676	0.0588117	429871	0
Educational attainment	WMHicv	-0.123873	-0.133927	-0.113794	36753	1.29987e-125
Educational attainment	TBV	0.0787502	0.0687378	0.0887468	37904	3.2494e-53
Educational attainment	gFA	0.0625918	0.0522304	0.0729396	35547	3.36427e-32
Educational attainment	GM	0.0536585	0.0436149	0.0636913	37902	1.40566e-25
Educational attainment	gOD	-0.0527188	-0.0631023	-0.0423238	35391	3.25565e-23
Educational attainment	WMH	-0.0464156	-0.0566174	-0.0362042	36715	5.66016e-19
Educational attainment	NAWM	-0.0398831	-0.0500907	-0.0296671	36719	2.08193e-14
Educational attainment	gMD	-0.0284178	-0.0389028	-0.0179265	34864	1.11335e-07
Educational attainment	gICVF	0.0269584	0.0165915	0.0373195	35710	3.48284e-07
Educational attainment	WMicv	-0.0134835	-0.0235435	-0.00342073	37932	0.0086354
Educational attainment	TBVicv	-0.00990984	-0.0199707	0.000152978	37935	0.0535863
Educational attainment	gISOVF	-0.00689618	-0.0174552	0.00366436	34445	0.200583
Educational attainment	GMicv	-0.00332998	-0.0133922	0.00673292	37936	0.516608
gFA	gICVF	0.799598	0.795936	0.803201	37866	0
gFA	gMD	-0.758059	-0.762355	-0.753697	37085	0
gFA	gOD	-0.200707	-0.210395	-0.19098	37546	0
gFA	TBV	0.204063	0.194401	0.213687	37941	0
gFA	WMH	-0.368438	-0.377111	-0.359701	37864	0
gFA	WMHicv	-0.431969	-0.440122	-0.423746	37907	0
gFA	GM	0.174972	0.165201	0.184709	37939	1.61414e-258
gFA	GMicv	0.174137	0.164367	0.183872	37978	2.68053e-256
gFA	TBVicv	0.161727	0.151917	0.171506	37978	6.76091e-221
gFA	gISOVF	-0.12171	-0.131797	-0.111597	36547	1.2479e-120
gFA	Household Income	0.126105	0.11537	0.13681	32374	7.14974e-115
gFA	WMicv	0.0858055	0.0758132	0.0957806	37973	5.52905e-63
gFA	Cognitive ability	0.0813732	0.0712592	0.0914704	37118	1.43535e-55
gFA	Educational attainment	0.0625918	0.0522304	0.0729396	35547	3.36427e-32
gFA	NAWM	-0.0597002	-0.0697301	-0.0496583	37867	2.98264e-31
gFA	Occupational prestige	0.0306967	0.0190948	0.0422904	28504	2.17474e-07
gFA	Social deprivation	-0.0186184	-0.00820284	-0.0290299	35398	0.000459684
gICVF	gFA	0.799598	0.795936	0.803201	37866	0
gICVF	gMD	-0.822515	-0.825775	-0.8192	37193	0
gICVF	GMicv	0.23627	0.226774	0.245721	38154	0
gICVF	gOD	0.266906	0.2575	0.276262	37654	0
gICVF	TBVicv	0.235601	0.226102	0.245056	38154	0
gICVF	WMH	-0.358909	-0.367633	-0.350123	38036	0
gICVF	WMHicv	-0.307892	-0.316955	-0.298772	38079	0
gICVF	WMicv	0.145194	0.135357	0.155003	38149	8.80953e-179
gICVF	GM	0.131274	0.121395	0.141127	38114	4.20592e-146
gICVF	TBV	0.10572	0.0957828	0.115636	38117	3.59561e-95
gICVF	Household Income	0.106162	0.095405	0.116894	32527	3.65025e-82
gICVF	gISOVF	0.0947907	0.0846361	0.104926	36657	6.25208e-74
gICVF	Cognitive ability	0.0443199	0.034186	0.0544446	37292	1.10142e-17
gICVF	Educational attainment	0.0269584	0.0165915	0.0373195	35710	3.48284e-07
gICVF	NAWM	-0.0229622	-0.0330036	-0.0129161	38039	7.499e-06
gICVF	Social deprivation	-0.0177991	-0.00740812	-0.0281863	35567	0.00078788
gICVF	Occupational prestige	0.00243701	-0.00914839	0.0140218	28620	0.680136
gISOVF	GM	-0.207504	-0.217268	-0.197698	36739	0
gISOVF	gMD	0.43637	0.428021	0.444644	36445	0
gISOVF	GMicv	-0.263486	-0.272971	-0.25395	36777	0
gISOVF	TBVicv	-0.200296	-0.210086	-0.190466	36777	0
gISOVF	WMH	0.237371	0.227689	0.247006	36666	0
gISOVF	gOD	-0.173118	-0.183068	-0.163133	36382	9.82625e-243
gISOVF	WMHicv	0.144986	0.134956	0.154985	36708	1.29869e-171
gISOVF	NAWM	0.138041	0.127987	0.148067	36669	1.929e-155
gISOVF	gFA	-0.12171	-0.131797	-0.111597	36547	1.2479e-120
gISOVF	gICVF	0.0947907	0.0846361	0.104926	36657	6.25208e-74
gISOVF	Household Income	-0.0706696	-0.0816674	-0.0596545	31393	4.6923e-36
gISOVF	WMicv	-0.0503672	-0.0605566	-0.0401673	36773	4.26162e-22
gISOVF	Social deprivation	0.0316873	0.0422545	0.0211131	34308	4.33975e-09
gISOVF	TBV	-0.016086	-0.0263067	-0.00586195	36741	0.0020456
gISOVF	Cognitive ability	-0.0146144	-0.0249432	-0.00428248	35980	0.00556711
gISOVF	Occupational prestige	0.0145126	0.00274876	0.0262724	27755	0.0156114
gISOVF	Educational attainment	-0.00689618	-0.0174552	0.00366436	34445	0.200583
GM	gISOVF	-0.207504	-0.217268	-0.197698	36739	0
GM	gMD	-0.228095	-0.237704	-0.218441	37210	0
GM	GMicv	0.617425	0.611363	0.623415	40510	0
GM	NAWM	-0.93408	-0.935331	-0.932807	39221	0
GM	WMH	-0.330502	-0.339289	-0.321658	39218	0
GM	WMHicv	-0.236696	-0.246015	-0.227332	39225	0
GM	WMicv	-0.444994	-0.45277	-0.437149	40503	0
GM	gFA	0.174972	0.165201	0.184709	37939	1.61414e-258
GM	TBVicv	0.156567	0.147054	0.166052	40507	1.2507e-220
GM	gICVF	0.131274	0.121395	0.141127	38114	4.20592e-146
GM	Household Income	0.121581	0.111174	0.131961	34514	8.62645e-114
GM	gOD	0.101896	0.0919042	0.111867	37761	1.05649e-87
GM	Cognitive ability	0.0532537	0.043425	0.0630721	39580	2.91242e-26
GM	Educational attainment	0.0536585	0.0436149	0.0636913	37902	1.40566e-25
GM	Occupational prestige	0.021754	0.0104966	0.0330059	30297	0.000152522
GM	Social deprivation	-0.0138461	-0.00375969	-0.0239296	37754	0.00713545
GM	TBV	-5.61268e-15	-0.00973775	0.00973775	40510	1
gMD	gFA	-0.758059	-0.762355	-0.753697	37085	0
gMD	gICVF	-0.822515	-0.825775	-0.8192	37193	0
gMD	gISOVF	0.43637	0.428021	0.444644	36445	0
gMD	GM	-0.228095	-0.237704	-0.218441	37210	0
gMD	GMicv	-0.356251	-0.365086	-0.347353	37248	0
gMD	gOD	-0.371778	-0.380543	-0.362947	36854	0
gMD	TBVicv	-0.313109	-0.32224	-0.303921	37248	0
gMD	WMH	0.454875	0.446772	0.462904	37135	0
gMD	WMHicv	0.329813	0.320724	0.338842	37177	0
gMD	WMicv	-0.144252	-0.154181	-0.134293	37244	2.47513e-172
gMD	Household Income	-0.128811	-0.139611	-0.11798	31757	1.45116e-117
gMD	NAWM	0.103465	0.0933927	0.113515	37138	6.40999e-89
gMD	TBV	-0.0717668	-0.0818672	-0.0616517	37212	1.0778e-43
gMD	Cognitive ability	-0.0414696	-0.051716	-0.0312145	36431	2.40174e-15
gMD	Social deprivation	0.0316422	0.0421465	0.0211309	34720	3.69229e-09
gMD	Educational attainment	-0.0284178	-0.0389028	-0.0179265	34864	1.11335e-07
gMD	Occupational prestige	0.00202512	-0.00966861	0.0137183	28092	0.734292
GMicv	gICVF	0.23627	0.226774	0.245721	38154	0
GMicv	gISOVF	-0.263486	-0.272971	-0.25395	36777	0
GMicv	GM	0.617425	0.611363	0.623415	40510	0
GMicv	gMD	-0.356251	-0.365086	-0.347353	37248	0
GMicv	gOD	0.227422	0.217841	0.23696	37800	0
GMicv	NAWM	-0.514129	-0.521373	-0.506812	39224	0
GMicv	TBV	0.234944	0.225723	0.244123	40513	0
GMicv	TBVicv	0.852246	0.84956	0.854888	40552	0
GMicv	WMH	-0.435813	-0.443795	-0.427761	39221	0
GMicv	WMicv	0.350502	0.341936	0.359011	40548	0
GMicv	gFA	0.174137	0.164367	0.183872	37978	2.68053e-256
GMicv	WMHicv	-0.143484	-0.153157	-0.133783	39268	1.1665e-179
GMicv	Household Income	0.126654	0.116264	0.137016	34544	1.6846e-123
GMicv	Social deprivation	-0.0314789	-0.0214034	-0.0415479	37789	9.31189e-10
GMicv	Occupational prestige	-0.0299437	-0.0411837	-0.0186962	30330	1.82854e-07
GMicv	Cognitive ability	0.0158845	0.00603893	0.025727	39620	0.00156715
GMicv	Educational attainment	-0.00332998	-0.0133922	0.00673292	37936	0.516608
gOD	gFA	-0.200707	-0.210395	-0.19098	37546	0
gOD	gICVF	0.266906	0.2575	0.276262	37654	0
gOD	gMD	-0.371778	-0.380543	-0.362947	36854	0
gOD	GMicv	0.227422	0.217841	0.23696	37800	0
gOD	TBV	-0.302001	-0.311138	-0.292807	37764	0
gOD	WMH	-0.205266	-0.214916	-0.195575	37687	0
gOD	gISOVF	-0.173118	-0.183068	-0.163133	36382	9.82625e-243
gOD	TBVicv	0.135392	0.125482	0.145274	37800	4.18792e-154
gOD	WMHicv	0.133492	0.123568	0.143389	37729	1.49956e-149
gOD	GM	0.101896	0.0919042	0.111867	37761	1.05649e-87
gOD	Cognitive ability	-0.0713791	-0.0815153	-0.0612282	36954	5.9337e-43
gOD	Educational attainment	-0.0527188	-0.0631023	-0.0423238	35391	3.25565e-23
gOD	NAWM	-0.0393565	-0.0494323	-0.0292727	37690	2.11316e-14
gOD	Occupational prestige	-0.0453565	-0.0569683	-0.0337325	28342	2.17771e-14
gOD	WMicv	-0.0247677	-0.0348404	-0.0146899	37795	1.46633e-06
gOD	Social deprivation	-0.0167485	-0.00630986	-0.0271835	35245	0.00166369
gOD	Household Income	-0.0132047	-0.0241173	-0.00228893	32236	0.0177446
Household Income	Educational attainment	0.3425	0.339663	0.34533	372837	0
Household Income	Cognitive ability	0.254952	0.250887	0.259008	203660	0
Household Income	Occupational prestige	0.369189	0.36583	0.372538	254805	0
Household Income	Social deprivation	0.224498	0.227519	0.221473	379126	0
Household Income	WMHicv	-0.230295	-0.240416	-0.220124	33461	0
Household Income	WMH	-0.159295	-0.169726	-0.14883	33427	7.46716e-189
Household Income	TBV	0.138538	0.128176	0.14887	34516	1.74072e-147
Household Income	TBVicv	0.127627	0.117239	0.137986	34543	2.19352e-125
Household Income	GMicv	0.126654	0.116264	0.137016	34544	1.6846e-123
Household Income	gMD	-0.128811	-0.139611	-0.11798	31757	1.45116e-117
Household Income	gFA	0.126105	0.11537	0.13681	32374	7.14974e-115
Household Income	GM	0.121581	0.111174	0.131961	34514	8.62645e-114
Household Income	gICVF	0.106162	0.095405	0.116894	32527	3.65025e-82
Household Income	WMicv	0.0799934	0.0695063	0.0904629	34540	3.79971e-50
Household Income	NAWM	-0.0760896	-0.086738	-0.0654237	33431	4.02458e-44
Household Income	gISOVF	-0.0706696	-0.0816674	-0.0596545	31393	4.6923e-36
Household Income	gOD	-0.0132047	-0.0241173	-0.00228893	32236	0.0177446
Cognitive ability	Educational attainment	0.319822	0.316158	0.323477	231168	0
Cognitive ability	Household Income	0.254952	0.250887	0.259008	203660	0
Cognitive ability	Occupational prestige	0.309802	0.30569	0.313901	186260	0
Cognitive ability	Social deprivation	0.070017	0.0740805	0.0659512	230240	4.71038e-248
Cognitive ability	WMHicv	-0.168527	-0.178234	-0.158788	38361	2.36814e-242
Cognitive ability	TBV	0.145885	0.136229	0.155513	39582	3.46064e-187
Cognitive ability	gFA	0.0813732	0.0712592	0.0914704	37118	1.43535e-55
Cognitive ability	gOD	-0.0713791	-0.0815153	-0.0612282	36954	5.9337e-43
Cognitive ability	WMH	-0.0556441	-0.0656199	-0.0456571	38318	1.14377e-27
Cognitive ability	GM	0.0532537	0.043425	0.0630721	39580	2.91242e-26
Cognitive ability	gICVF	0.0443199	0.034186	0.0544446	37292	1.10142e-17
Cognitive ability	gMD	-0.0414696	-0.051716	-0.0312145	36431	2.40174e-15
Cognitive ability	WMicv	0.0340036	0.0241643	0.0438363	39613	1.29092e-11
Cognitive ability	NAWM	-0.0331833	-0.043181	-0.023179	38321	8.15968e-11
Cognitive ability	TBVicv	0.0292913	0.0194501	0.0391269	39617	5.49746e-09
Cognitive ability	GMicv	0.0158845	0.00603893	0.025727	39620	0.00156715
Cognitive ability	gISOVF	-0.0146144	-0.0249432	-0.00428248	35980	0.00556711
NAWM	GM	-0.93408	-0.935331	-0.932807	39221	0
NAWM	GMicv	-0.514129	-0.521373	-0.506812	39224	0
NAWM	WMicv	0.477679	0.470004	0.485281	39221	0
NAWM	gISOVF	0.138041	0.127987	0.148067	36669	1.929e-155
NAWM	gMD	0.103465	0.0933927	0.113515	37138	6.40999e-89
NAWM	TBVicv	-0.0716816	-0.08152	-0.0618292	39223	7.4389e-46
NAWM	Household Income	-0.0760896	-0.086738	-0.0654237	33431	4.02458e-44
NAWM	gFA	-0.0597002	-0.0697301	-0.0496583	37867	2.98264e-31
NAWM	WMH	0.0462803	0.0364	0.0561515	39217	4.7359e-20
NAWM	Educational attainment	-0.0398831	-0.0500907	-0.0296671	36719	2.08193e-14
NAWM	gOD	-0.0393565	-0.0494323	-0.0292727	37690	2.11316e-14
NAWM	Cognitive ability	-0.0331833	-0.043181	-0.023179	38321	8.15968e-11
NAWM	WMHicv	0.0230242	0.0131311	0.0329128	39224	5.10246e-06
NAWM	gICVF	-0.0229622	-0.0330036	-0.0129161	38039	7.499e-06
NAWM	Occupational prestige	-0.0203293	-0.031758	-0.00889532	29371	0.000493306
NAWM	Social deprivation	0.00738017	0.0176279	-0.00286906	36569	0.15815
NAWM	TBV	-1.06609e-15	-0.00989609	0.00989609	39224	1
Occupational prestige	Educational attainment	0.484429	0.481615	0.487233	285101	0
Occupational prestige	Household Income	0.369189	0.36583	0.372538	254805	0
Occupational prestige	Cognitive ability	0.309802	0.30569	0.313901	186260	0
Occupational prestige	Social deprivation	0.123212	0.126837	0.119584	283269	0
Occupational prestige	WMHicv	-0.0600757	-0.0714563	-0.0486795	29404	6.29939e-25
Occupational prestige	gOD	-0.0453565	-0.0569683	-0.0337325	28342	2.17771e-14
Occupational prestige	TBVicv	-0.0390091	-0.0502413	-0.0277671	30328	1.07603e-11
Occupational prestige	WMicv	-0.0350244	-0.0462603	-0.0237795	30328	1.05214e-09
Occupational prestige	TBV	0.0333592	0.0221079	0.0446021	30299	6.31181e-09
Occupational prestige	GMicv	-0.0299437	-0.0411837	-0.0186962	30330	1.82854e-07
Occupational prestige	gFA	0.0306967	0.0190948	0.0422904	28504	2.17474e-07
Occupational prestige	GM	0.021754	0.0104966	0.0330059	30297	0.000152522
Occupational prestige	NAWM	-0.0203293	-0.031758	-0.00889532	29371	0.000493306
Occupational prestige	WMH	-0.0158908	-0.0273227	-0.0044548	29367	0.00646271
Occupational prestige	gISOVF	0.0145126	0.00274876	0.0262724	27755	0.0156114
Occupational prestige	gICVF	0.00243701	-0.00914839	0.0140218	28620	0.680136
Occupational prestige	gMD	0.00202512	-0.00966861	0.0137183	28092	0.734292
Social deprivation	Educational attainment	0.0617902	0.0647676	0.0588117	429871	0
Social deprivation	Household Income	0.224498	0.227519	0.221473	379126	0
Social deprivation	Occupational prestige	0.123212	0.126837	0.119584	283269	0
Social deprivation	Cognitive ability	0.070017	0.0740805	0.0659512	230240	4.71038e-248
Social deprivation	GMicv	-0.0314789	-0.0214034	-0.0415479	37789	9.31189e-10
Social deprivation	gMD	0.0316422	0.0421465	0.0211309	34720	3.69229e-09
Social deprivation	gISOVF	0.0316873	0.0422545	0.0211131	34308	4.33975e-09
Social deprivation	TBVicv	-0.0262488	-0.0161708	-0.0363216	37788	3.33615e-07
Social deprivation	WMH	0.0244205	0.0346612	0.0141746	36566	3.0061e-06
Social deprivation	gFA	-0.0186184	-0.00820284	-0.0290299	35398	0.000459684
Social deprivation	gICVF	-0.0177991	-0.00740812	-0.0281863	35567	0.00078788
Social deprivation	gOD	-0.0167485	-0.00630986	-0.0271835	35245	0.00166369
Social deprivation	GM	-0.0138461	-0.00375969	-0.0239296	37754	0.00713545
Social deprivation	WMicv	-0.0100323	5.05737e-05	-0.0201132	37784	0.0511606
Social deprivation	NAWM	0.00738017	0.0176279	-0.00286906	36569	0.15815
Social deprivation	WMHicv	0.00248756	0.0127312	-0.00775662	36605	0.634126
Social deprivation	TBV	-0.00158205	0.00850471	-0.0116685	37756	0.758535
TBV	gFA	0.204063	0.194401	0.213687	37941	0
TBV	GMicv	0.234944	0.225723	0.244123	40513	0
TBV	gOD	-0.302001	-0.311138	-0.292807	37764	0
TBV	TBVicv	0.429802	0.421829	0.437707	40510	0
TBV	WMHicv	-0.432639	-0.440648	-0.424561	39228	0
TBV	WMicv	0.493293	0.485889	0.500627	40506	0
TBV	Cognitive ability	0.145885	0.136229	0.155513	39582	3.46064e-187
TBV	Household Income	0.138538	0.128176	0.14887	34516	1.74072e-147
TBV	gICVF	0.10572	0.0957828	0.115636	38117	3.59561e-95
TBV	Educational attainment	0.0787502	0.0687378	0.0887468	37904	3.2494e-53
TBV	gMD	-0.0717668	-0.0818672	-0.0616517	37212	1.0778e-43
TBV	Occupational prestige	0.0333592	0.0221079	0.0446021	30299	6.31181e-09
TBV	gISOVF	-0.016086	-0.0263067	-0.00586195	36741	0.0020456
TBV	Social deprivation	-0.00158205	0.00850471	-0.0116685	37756	0.758535
TBV	GM	-5.61268e-15	-0.00973775	0.00973775	40510	1
TBV	WMH	3.05562e-15	-0.00989647	0.00989647	39221	1
TBV	NAWM	-1.06609e-15	-0.00989609	0.00989609	39224	1
TBVicv	gICVF	0.235601	0.226102	0.245056	38154	0
TBVicv	gISOVF	-0.200296	-0.210086	-0.190466	36777	0
TBVicv	gMD	-0.313109	-0.32224	-0.303921	37248	0
TBVicv	GMicv	0.852246	0.84956	0.854888	40552	0
TBVicv	TBV	0.429802	0.421829	0.437707	40510	0
TBVicv	WMH	-0.33829	-0.347024	-0.329496	39220	0
TBVicv	WMicv	0.787849	0.784129	0.791513	40546	0
TBVicv	WMHicv	-0.162127	-0.171742	-0.15248	39267	1.86872e-229
TBVicv	gFA	0.161727	0.151917	0.171506	37978	6.76091e-221
TBVicv	GM	0.156567	0.147054	0.166052	40507	1.2507e-220
TBVicv	gOD	0.135392	0.125482	0.145274	37800	4.18792e-154
TBVicv	Household Income	0.127627	0.117239	0.137986	34543	2.19352e-125
TBVicv	NAWM	-0.0716816	-0.08152	-0.0618292	39223	7.4389e-46
TBVicv	Occupational prestige	-0.0390091	-0.0502413	-0.0277671	30328	1.07603e-11
TBVicv	Cognitive ability	0.0292913	0.0194501	0.0391269	39617	5.49746e-09
TBVicv	Social deprivation	-0.0262488	-0.0161708	-0.0363216	37788	3.33615e-07
TBVicv	Educational attainment	-0.00990984	-0.0199707	0.000152978	37935	0.0535863
WMH	gFA	-0.368438	-0.377111	-0.359701	37864	0
WMH	gICVF	-0.358909	-0.367633	-0.350123	38036	0
WMH	gISOVF	0.237371	0.227689	0.247006	36666	0
WMH	GM	-0.330502	-0.339289	-0.321658	39218	0
WMH	gMD	0.454875	0.446772	0.462904	37135	0
WMH	GMicv	-0.435813	-0.443795	-0.427761	39221	0
WMH	gOD	-0.205266	-0.214916	-0.195575	37687	0
WMH	TBVicv	-0.33829	-0.347024	-0.329496	39220	0
WMH	WMHicv	0.75125	0.746907	0.755529	39221	0
WMH	Household Income	-0.159295	-0.169726	-0.14883	33427	7.46716e-189
WMH	WMicv	-0.0938259	-0.103627	-0.0840068	39216	2.15772e-77
WMH	Cognitive ability	-0.0556441	-0.0656199	-0.0456571	38318	1.14377e-27
WMH	NAWM	0.0462803	0.0364	0.0561515	39217	4.7359e-20
WMH	Educational attainment	-0.0464156	-0.0566174	-0.0362042	36715	5.66016e-19
WMH	Social deprivation	0.0244205	0.0346612	0.0141746	36566	3.0061e-06
WMH	Occupational prestige	-0.0158908	-0.0273227	-0.0044548	29367	0.00646271
WMH	TBV	3.05562e-15	-0.00989647	0.00989647	39221	1
WMHicv	gFA	-0.431969	-0.440122	-0.423746	37907	0
WMHicv	gICVF	-0.307892	-0.316955	-0.298772	38079	0
WMHicv	GM	-0.236696	-0.246015	-0.227332	39225	0
WMHicv	gMD	0.329813	0.320724	0.338842	37177	0
WMHicv	Household Income	-0.230295	-0.240416	-0.220124	33461	0
WMHicv	TBV	-0.432639	-0.440648	-0.424561	39228	0
WMHicv	WMH	0.75125	0.746907	0.755529	39221	0
WMHicv	Cognitive ability	-0.168527	-0.178234	-0.158788	38361	2.36814e-242
WMHicv	TBVicv	-0.162127	-0.171742	-0.15248	39267	1.86872e-229
WMHicv	GMicv	-0.143484	-0.153157	-0.133783	39268	1.1665e-179
WMHicv	gISOVF	0.144986	0.134956	0.154985	36708	1.29869e-171
WMHicv	gOD	0.133492	0.123568	0.143389	37729	1.49956e-149
WMHicv	WMicv	-0.12186	-0.131593	-0.112104	39263	9.13529e-130
WMHicv	Educational attainment	-0.123873	-0.133927	-0.113794	36753	1.29987e-125
WMHicv	Occupational prestige	-0.0600757	-0.0714563	-0.0486795	29404	6.29939e-25
WMHicv	NAWM	0.0230242	0.0131311	0.0329128	39224	5.10246e-06
WMHicv	Social deprivation	0.00248756	0.0127312	-0.00775662	36605	0.634126
WMicv	GM	-0.444994	-0.45277	-0.437149	40503	0
WMicv	GMicv	0.350502	0.341936	0.359011	40548	0
WMicv	NAWM	0.477679	0.470004	0.485281	39221	0
WMicv	TBV	0.493293	0.485889	0.500627	40506	0
WMicv	TBVicv	0.787849	0.784129	0.791513	40546	0
WMicv	gICVF	0.145194	0.135357	0.155003	38149	8.80953e-179
WMicv	gMD	-0.144252	-0.154181	-0.134293	37244	2.47513e-172
WMicv	WMHicv	-0.12186	-0.131593	-0.112104	39263	9.13529e-130
WMicv	WMH	-0.0938259	-0.103627	-0.0840068	39216	2.15772e-77
WMicv	gFA	0.0858055	0.0758132	0.0957806	37973	5.52905e-63
WMicv	Household Income	0.0799934	0.0695063	0.0904629	34540	3.79971e-50
WMicv	gISOVF	-0.0503672	-0.0605566	-0.0401673	36773	4.26162e-22
WMicv	Cognitive ability	0.0340036	0.0241643	0.0438363	39613	1.29092e-11
WMicv	Occupational prestige	-0.0350244	-0.0462603	-0.0237795	30328	1.05214e-09
WMicv	gOD	-0.0247677	-0.0348404	-0.0146899	37795	1.46633e-06
WMicv	Educational attainment	-0.0134835	-0.0235435	-0.00342073	37932	0.0086354
WMicv	Social deprivation	-0.0100323	5.05737e-05	-0.0201132	37784	0.0511606

## Sheet: Supplementary Table 2.
Supplementary Table 2. Showing the heritability of each trait used as well as the degree of inflation. Also shown are the mean Chi2 and the LDSC intercepts showing that the observed inflation is consistent with polygenicity rather than capturing the effects of population stratification. General Factor of SES (independent) has no sample overlap with any of the brain imaging or cognitive variables …
Trait	N	nSNPS	h2	h2 SE	lambda gc	Mean chi2	LDSC Intercept	LDSC Intercept SE	Ratio (LDSC Intercept-1)/(mean(chi2)-1)	Ratio SE
Cognitive ability	183321	1131179	20.09	0.77	1.5659	1.7758	1.0325	0.0107	0.0419	0.0137
Occupational Prestige (exclude MRI)	242776	1123351	10.76	0.45	1.453	1.5718	1.0461	0.0104	0.0806	0.0182
Occupational Prestige	279644	1134586	10.76	0.41	1.522	1.667	1.057	0.01	0.086	0.015
Household Income (exclude MRI)	327402	1123352	6.74	0.32	1.3929	1.4838	1.0443	0.0089	0.0915	0.0184
Household Income	379598	1165505	6.93	0.3	1.446	1.567	1.051	0.01	0.09	0.017
Educational attainment (exclude MRI)	377477	1123327	13.03	0.43	1.7885	2.0695	1.0751	0.012	0.0703	0.0112
Educational attainment	428990	1134563	13.21	0.42	1.897	2.249	1.094	0.012	0.075	0.01
Social deprivation (exclude MRI)	382030	1123366	3.53	0.19	1.2798	1.304	1.0375	0.0082	0.1234	0.0268
Social deprivation	440350	1165534	3.43	0.17	1.307	1.338	1.042	0.008	0.125	0.024
WMicv	37362	1123250	32.31	2.42	1.1876	1.2676	1.0198	0.0087	0.0741	0.0327
WMH	36158	1123243	19.05	2.14	0.9431	0.9923	0.8519	0.008	<1	NA
WMHicv	36197	1123249	24.36	2.13	1.0075	1.0544	0.8756	0.0077	< 1	NA
TBV	37334	1123257	35.84	2.9	1.2136	1.3076	1.0292	0.0099	0.0949	0.0322
TBVicv	37366	1123247	28.62	2.25	1.1843	1.2456	1.0283	0.0094	0.1154	0.0381
NAWM	36161	1123244	5.52	0.64	0.4631	0.4639	0.4241	0.003	< 1	NA
GM	37332	1123257	25.18	2.02	1.1491	1.1913	1.0031	0.0079	0.0165	0.0411
GMicv	37367	1123249	24.64	2.02	1.1715	1.2156	1.0324	0.0084	0.1501	0.0388
gOD	34857	1123229	30.02	2.45	1.1747	1.2352	1.0186	0.0088	0.0792	0.0376
gMD	34334	1123220	28.97	2.84	1.1555	1.2197	1.0236	0.0085	0.1076	0.0388
gISOVF	33926	1123228	24.26	2.51	1.1301	1.1789	1.0118	0.0094	0.0657	0.0527
gIVCF	35172	1123231	39.38	4.22	1.1973	1.3144	1.038	0.009	0.1208	0.0286
gFA	35004	1123228	32.25	3.07	1.1811	1.2686	1.0418	0.0085	0.1557	0.0317
Replication Samples
Educational attainment	324162	1043917	9.72	0.38	1.5035	1.6562	1.0122	0.0123	0.0186	0.0188
Household Income	402029	735532	14.61	0.89	1.28	1.336	0.985	0.012	<0	NA
Meta GWAS
Educational attainment	753152	1027997	10.82	0.31	2.301	2.921	1.167	0.019	0.087	0.01
Household Income	781627	1165505	4.94	0.22	1.683	1.938	1.056	0.017	0.059	0.018
General Factor of SES (Independent)	665662	1113157	11.3	0.3	2.039	2.583	1.054	0.013	0.034	0.008
General Factor of SES (Total)	947466	752613	9.4	0.25	2.2115	2.8965	1.065	0.0143	0.0343	0.0075

## Sheet: Supplementary Table 3.
Supplementary Table 3. LDSC was used to derive genetic correlations between each pairing of the traits used.
Trait1	Trait2	rg	SE	P
Cognitive ability	Educational attainment	0.6725	0.0145	0
Cognitive ability	gFA	0.0722	0.0282	0.0104
Cognitive ability	gICVF	0.0265	0.027	0.326
Cognitive ability	gISOVF	-0.0081	0.036	0.8211
Cognitive ability	GM	0.0503	0.031	0.1042
Cognitive ability	gMD	-0.0351	0.0287	0.2206
Cognitive ability	GMicv	-0.0608	0.0318	0.0559
Cognitive ability	gOD	-0.1004	0.0316	0.0015
Cognitive ability	Household income	0.5812	0.0198	9.5365e-190
Cognitive ability	NAWM	-0.0075	0.0413	0.8562
Cognitive ability	Occupational prestige	0.6917	0.0184	7.76E-309
Cognitive ability	Social deprivation	0.2731	0.0271	7.4146e-24
Cognitive ability	TBV	0.1982	0.0322	7.7266e-10
Cognitive ability	TBVicv	-0.031	0.0313	0.3231
Cognitive ability	WMH	-0.0899	0.0323	0.0054
Cognitive ability	WMHicv	-0.2219	0.0306	3.9887e-13
Cognitive ability	WMicv	0.0122	0.0311	0.696
Educational attainment	Cognitive ability	0.6725	0.0145	0
Educational attainment	gFA	0.0423	0.0265	0.1107
Educational attainment	gICVF	0.0026	0.024	0.9133
Educational attainment	gISOVF	-0.0005	0.0313	0.987
Educational attainment	GM	0.107	0.0319	0.0008
Educational attainment	gMD	0.0039	0.0278	0.8878
Educational attainment	GMicv	-0.0524	0.029	0.0704
Educational attainment	gOD	-0.084	0.0303	0.0056
Educational attainment	Household income	0.7667	0.0141	0
Educational attainment	NAWM	-0.0561	0.039	0.15
Educational attainment	Occupational prestige	0.9629	0.0108	0
Educational attainment	Social deprivation	0.5626	0.0238	6.881e-124
Educational attainment	TBV	0.1711	0.028	1.0334e-09
Educational attainment	TBVicv	-0.0686	0.0281	0.0145
Educational attainment	WMH	-0.1257	0.0318	7.5874e-05
Educational attainment	WMHicv	-0.2467	0.0288	1.1535e-17
Educational attainment	WMicv	-0.0517	0.0294	0.0791
gFA	Cognitive ability	0.0722	0.0282	0.0104
gFA	Educational attainment	0.0423	0.0265	0.1107
gFA	gICVF	0.7888	0.0205	0
gFA	gISOVF	0.0578	0.0543	0.2877
gFA	GM	0.1365	0.0501	0.0064
gFA	gMD	-0.822	0.02	0
gFA	GMicv	0.0695	0.0462	0.1322
gFA	gOD	-0.2387	0.0501	1.8647e-06
gFA	Household income	0.0723	0.0348	0.0379
gFA	NAWM	-0.0984	0.062	0.1128
gFA	Occupational prestige	0.0475	0.0292	0.1043
gFA	Social deprivation	0.0477	0.0423	0.2595
gFA	TBV	0.134	0.0445	0.0026
gFA	TBVicv	0.0279	0.0441	0.5272
gFA	WMH	-0.3051	0.0499	9.6484e-10
gFA	WMHicv	-0.3439	0.0444	9.274e-15
gFA	WMicv	-0.0264	0.047	0.5749
gICVF	Cognitive ability	0.0265	0.027	0.326
gICVF	Educational attainment	0.0026	0.024	0.9133
gICVF	gFA	0.7888	0.0205	0
gICVF	gISOVF	0.3919	0.0478	2.5347e-16
gICVF	GM	-0.0404	0.047	0.3896
gICVF	gMD	-0.8883	0.0147	0
gICVF	GMicv	0.0883	0.0469	0.0598
gICVF	gOD	0.2942	0.0448	5.3166e-11
gICVF	Household income	0.0342	0.0335	0.3085
gICVF	NAWM	0.1035	0.0606	0.0875
gICVF	Occupational prestige	-0.0034	0.0288	0.906
gICVF	Social deprivation	0.0124	0.0379	0.7432
gICVF	TBV	0.0479	0.0482	0.321
gICVF	TBVicv	0.1368	0.0472	0.0037
gICVF	WMH	-0.3037	0.0677	7.2327e-06
gICVF	WMHicv	-0.2456	0.0542	5.892e-06
gICVF	WMicv	0.1125	0.0482	0.0195
gISOVF	Cognitive ability	-0.0081	0.036	0.8211
gISOVF	Educational attainment	-0.0005	0.0313	0.987
gISOVF	gFA	0.0578	0.0543	0.2877
gISOVF	gICVF	0.3919	0.0478	2.5347e-16
gISOVF	GM	-0.2142	0.0548	9.1956e-05
gISOVF	gMD	0.07	0.0619	0.2575
gISOVF	GMicv	-0.1315	0.0526	0.0124
gISOVF	gOD	0.104	0.0576	0.0709
gISOVF	Household income	-0.0021	0.0371	0.9549
gISOVF	NAWM	0.2244	0.0671	0.0008
gISOVF	Occupational prestige	-0.0117	0.0415	0.7784
gISOVF	Social deprivation	-0.0483	0.0442	0.2745
gISOVF	TBV	0.018	0.046	0.6954
gISOVF	TBVicv	0.0046	0.0464	0.921
gISOVF	WMH	0.0698	0.0841	0.4063
gISOVF	WMHicv	0.0661	0.0688	0.3364
gISOVF	WMicv	0.1119	0.0454	0.0137
GM	Cognitive ability	0.0503	0.031	0.1042
GM	Educational attainment	0.107	0.0319	0.0008
GM	gFA	0.1365	0.0501	0.0064
GM	gICVF	-0.0404	0.047	0.3896
GM	gISOVF	-0.2142	0.0548	9.1956e-05
GM	gMD	-0.0726	0.0479	0.1293
GM	GMicv	0.4846	0.0349	8.6476e-44
GM	gOD	-0.1693	0.0561	0.0026
GM	Household income	0.1147	0.0385	0.0029
GM	NAWM	-0.9946	0.0379	4.6768e-152
GM	Occupational prestige	0.1319	0.0396	0.0009
GM	Social deprivation	0.1557	0.0392	7.2599e-05
GM	TBV	0.0344	0.0453	0.4472
GM	TBVicv	-0.1479	0.0456	0.0012
GM	WMH	-0.2508	0.0528	1.9952e-06
GM	WMHicv	-0.3034	0.0464	6.263e-11
GM	WMicv	-0.6212	0.0307	7.348e-91
gMD	Cognitive ability	-0.0351	0.0287	0.2206
gMD	Educational attainment	0.0039	0.0278	0.8878
gMD	gFA	-0.822	0.02	0
gMD	gICVF	-0.8883	0.0147	0
gMD	gISOVF	0.07	0.0619	0.2575
gMD	GM	-0.0726	0.0479	0.1293
gMD	GMicv	-0.1824	0.0482	0.0002
gMD	gOD	-0.2923	0.0439	2.8792e-11
gMD	Household income	-0.0233	0.0367	0.5257
gMD	NAWM	-0.0014	0.064	0.9823
gMD	Occupational prestige	0.0151	0.0305	0.6202
gMD	Social deprivation	-0.0261	0.0437	0.5501
gMD	TBV	0.017	0.0492	0.7296
gMD	TBVicv	-0.1454	0.0465	0.0018
gMD	WMH	0.4098	0.0528	8.4538e-15
gMD	WMHicv	0.2935	0.0491	2.2474e-09
gMD	WMicv	-0.0532	0.0464	0.2519
GMicv	Cognitive ability	-0.0608	0.0318	0.0559
GMicv	Educational attainment	-0.0524	0.029	0.0704
GMicv	gFA	0.0695	0.0462	0.1322
GMicv	gICVF	0.0883	0.0469	0.0598
GMicv	gISOVF	-0.1315	0.0526	0.0124
GMicv	GM	0.4846	0.0349	8.6476e-44
GMicv	gMD	-0.1824	0.0482	0.0002
GMicv	gOD	0.0382	0.0504	0.4486
GMicv	Household income	0.0331	0.0361	0.3601
GMicv	NAWM	-0.4436	0.0602	1.6796e-13
GMicv	Occupational prestige	0.0009	0.0345	0.9787
GMicv	Social deprivation	0.095	0.0406	0.0192
GMicv	TBV	0.0634	0.0429	0.1397
GMicv	TBVicv	0.751	0.0215	2.853e-266
GMicv	WMH	-0.2745	0.0494	2.772e-08
GMicv	WMHicv	0.0226	0.0529	0.6689
GMicv	WMicv	0.265	0.0425	4.6515e-10
gOD	Cognitive ability	-0.1004	0.0316	0.0015
gOD	Educational attainment	-0.084	0.0303	0.0056
gOD	gFA	-0.2387	0.0501	1.8647e-06
gOD	gICVF	0.2942	0.0448	5.3166e-11
gOD	gISOVF	0.104	0.0576	0.0709
gOD	GM	-0.1693	0.0561	0.0026
gOD	gMD	-0.2923	0.0439	2.8792e-11
gOD	GMicv	0.0382	0.0504	0.4486
gOD	Household income	-0.0957	0.0334	0.0041
gOD	NAWM	0.15	0.0716	0.036
gOD	Occupational prestige	-0.0935	0.0327	0.0042
gOD	Social deprivation	-0.0519	0.0378	0.1698
gOD	TBV	-0.3688	0.0526	2.4407e-12
gOD	TBVicv	0.0348	0.0488	0.4758
gOD	WMH	-0.166	0.0606	0.0062
gOD	WMHicv	0.118	0.0551	0.0324
gOD	WMicv	0.0196	0.0514	0.7024
Household income	Cognitive ability	0.5812	0.0198	9.5365e-190
Household income	Educational attainment	0.7667	0.0141	0
Household income	gFA	0.0723	0.0348	0.0379
Household income	gICVF	0.0342	0.0335	0.3085
Household income	gISOVF	-0.0021	0.0371	0.9549
Household income	GM	0.1147	0.0385	0.0029
Household income	gMD	-0.0233	0.0367	0.5257
Household income	GMicv	0.0331	0.0361	0.3601
Household income	gOD	-0.0957	0.0334	0.0041
Household income	NAWM	-0.0108	0.0493	0.8273
Household income	Occupational prestige	0.8267	0.0172	0
Household income	Social deprivation	0.7963	0.0219	1.3528e-290
Household income	TBV	0.277	0.0358	9.7814e-15
Household income	TBVicv	0.0484	0.0353	0.1701
Household income	WMH	-0.1369	0.0418	0.001
Household income	WMHicv	-0.3036	0.0403	4.9603e-14
Household income	WMicv	0.0412	0.0355	0.2455
NAWM	Cognitive ability	-0.0075	0.0413	0.8562
NAWM	Educational attainment	-0.0561	0.039	0.15
NAWM	gFA	-0.0984	0.062	0.1128
NAWM	gICVF	0.1035	0.0606	0.0875
NAWM	gISOVF	0.2244	0.0671	0.0008
NAWM	GM	-0.9946	0.0379	4.6768e-152
NAWM	gMD	-0.0014	0.064	0.9823
NAWM	GMicv	-0.4436	0.0602	1.6796e-13
NAWM	gOD	0.15	0.0716	0.036
NAWM	Household income	-0.0108	0.0493	0.8273
NAWM	Occupational prestige	-0.0551	0.0486	0.2574
NAWM	Social deprivation	-0.094	0.0538	0.0806
NAWM	TBV	0.1777	0.0623	0.0043
NAWM	TBVicv	0.2538	0.067	0.0002
NAWM	WMH	0.0688	0.0709	0.3322
NAWM	WMHicv	0.0147	0.0663	0.8251
NAWM	WMicv	0.7259	0.0449	1.0412e-58
Occupational prestige	Cognitive ability	0.6917	0.0184	7.76E-309
Occupational prestige	Educational attainment	0.9629	0.0108	0
Occupational prestige	gFA	0.0475	0.0292	0.1043
Occupational prestige	gICVF	-0.0034	0.0288	0.906
Occupational prestige	gISOVF	-0.0117	0.0415	0.7784
Occupational prestige	GM	0.1319	0.0396	0.0009
Occupational prestige	gMD	0.0151	0.0305	0.6202
Occupational prestige	GMicv	0.0009	0.0345	0.9787
Occupational prestige	gOD	-0.0935	0.0327	0.0042
Occupational prestige	Household income	0.8267	0.0172	0
Occupational prestige	NAWM	-0.0551	0.0486	0.2574
Occupational prestige	Social deprivation	0.6498	0.0259	1.9005e-139
Occupational prestige	TBV	0.1831	0.0324	1.5746e-08
Occupational prestige	TBVicv	-0.0276	0.0319	0.3864
Occupational prestige	WMH	-0.1446	0.0372	0.0001
Occupational prestige	WMHicv	-0.2564	0.0348	1.7626e-13
Occupational prestige	WMicv	-0.0329	0.0352	0.35
Social deprivation	Cognitive ability	0.2731	0.0271	7.4146e-24
Social deprivation	Educational attainment	0.5626	0.0238	6.881e-124
Social deprivation	gFA	0.0477	0.0423	0.2595
Social deprivation	gICVF	0.0124	0.0379	0.7432
Social deprivation	gISOVF	-0.0483	0.0442	0.2745
Social deprivation	GM	0.1557	0.0392	7.2599e-05
Social deprivation	gMD	-0.0261	0.0437	0.5501
Social deprivation	GMicv	0.095	0.0406	0.0192
Social deprivation	gOD	-0.0519	0.0378	0.1698
Social deprivation	Household income	0.7963	0.0219	1.3528e-290
Social deprivation	NAWM	-0.094	0.0538	0.0806
Social deprivation	Occupational prestige	0.6498	0.0259	1.9005e-139
Social deprivation	TBV	0.1847	0.0388	1.9858e-06
Social deprivation	TBVicv	0.0329	0.0402	0.4123
Social deprivation	WMH	-0.1051	0.0429	0.0142
Social deprivation	WMHicv	-0.2001	0.0401	6.1307e-07
Social deprivation	WMicv	-0.0278	0.0376	0.4602
TBV	Cognitive ability	0.1982	0.0322	7.7266e-10
TBV	Educational attainment	0.1711	0.028	1.0334e-09
TBV	gFA	0.134	0.0445	0.0026
TBV	gICVF	0.0479	0.0482	0.321
TBV	gISOVF	0.018	0.046	0.6954
TBV	GM	0.0344	0.0453	0.4472
TBV	gMD	0.017	0.0492	0.7296
TBV	GMicv	0.0634	0.0429	0.1397
TBV	gOD	-0.3688	0.0526	2.4407e-12
TBV	Household income	0.277	0.0358	9.7814e-15
TBV	NAWM	0.1777	0.0623	0.0043
TBV	Occupational prestige	0.1831	0.0324	1.5746e-08
TBV	Social deprivation	0.1847	0.0388	1.9858e-06
TBV	TBVicv	0.3376	0.0422	1.1881e-15
TBV	WMH	0.0193	0.0494	0.6962
TBV	WMHicv	-0.4478	0.0444	6.1787e-24
TBV	WMicv	0.4371	0.0394	1.5003e-28
TBVicv	Cognitive ability	-0.031	0.0313	0.3231
TBVicv	Educational attainment	-0.0686	0.0281	0.0145
TBVicv	gFA	0.0279	0.0441	0.5272
TBVicv	gICVF	0.1368	0.0472	0.0037
TBVicv	gISOVF	0.0046	0.0464	0.921
TBVicv	GM	-0.1479	0.0456	0.0012
TBVicv	gMD	-0.1454	0.0465	0.0018
TBVicv	GMicv	0.751	0.0215	2.853e-266
TBVicv	gOD	0.0348	0.0488	0.4758
TBVicv	Household income	0.0484	0.0353	0.1701
TBVicv	NAWM	0.2538	0.067	0.0002
TBVicv	Occupational prestige	-0.0276	0.0319	0.3864
TBVicv	Social deprivation	0.0329	0.0402	0.4123
TBVicv	TBV	0.3376	0.0422	1.1881e-15
TBVicv	WMH	-0.122	0.0536	0.0228
TBVicv	WMHicv	0.0744	0.0531	0.1612
TBVicv	WMicv	0.8352	0.0133	0
WMH	Cognitive ability	-0.0899	0.0323	0.0054
WMH	Educational attainment	-0.1257	0.0318	7.5874e-05
WMH	gFA	-0.3051	0.0499	9.6484e-10
WMH	gICVF	-0.3037	0.0677	7.2327e-06
WMH	gISOVF	0.0698	0.0841	0.4063
WMH	GM	-0.2508	0.0528	1.9952e-06
WMH	gMD	0.4098	0.0528	8.4538e-15
WMH	GMicv	-0.2745	0.0494	2.772e-08
WMH	gOD	-0.166	0.0606	0.0062
WMH	Household income	-0.1369	0.0418	0.001
WMH	NAWM	0.0688	0.0709	0.3322
WMH	Occupational prestige	-0.1446	0.0372	0.0001
WMH	Social deprivation	-0.1051	0.0429	0.0142
WMH	TBV	0.0193	0.0494	0.6962
WMH	TBVicv	-0.122	0.0536	0.0228
WMH	WMHicv	0.7943	0.0234	1.428e-251
WMH	WMicv	0.0555	0.0517	0.2835
WMHicv	Cognitive ability	-0.2219	0.0306	3.9887e-13
WMHicv	Educational attainment	-0.2467	0.0288	1.1535e-17
WMHicv	gFA	-0.3439	0.0444	9.274e-15
WMHicv	gICVF	-0.2456	0.0542	5.892e-06
WMHicv	gISOVF	0.0661	0.0688	0.3364
WMHicv	GM	-0.3034	0.0464	6.263e-11
WMHicv	gMD	0.2935	0.0491	2.2474e-09
WMHicv	GMicv	0.0226	0.0529	0.6689
WMHicv	gOD	0.118	0.0551	0.0324
WMHicv	Household income	-0.3036	0.0403	4.9603e-14
WMHicv	NAWM	0.0147	0.0663	0.8251
WMHicv	Occupational prestige	-0.2564	0.0348	1.7626e-13
WMHicv	Social deprivation	-0.2001	0.0401	6.1307e-07
WMHicv	TBV	-0.4478	0.0444	6.1787e-24
WMHicv	TBVicv	0.0744	0.0531	0.1612
WMHicv	WMH	0.7943	0.0234	1.428e-251
WMHicv	WMicv	0.0961	0.0512	0.0604
WMicv	Cognitive ability	0.0122	0.0311	0.696
WMicv	Educational attainment	-0.0517	0.0294	0.0791
WMicv	gFA	-0.0264	0.047	0.5749
WMicv	gICVF	0.1125	0.0482	0.0195
WMicv	gISOVF	0.1119	0.0454	0.0137
WMicv	GM	-0.6212	0.0307	7.348e-91
WMicv	gMD	-0.0532	0.0464	0.2519
WMicv	GMicv	0.265	0.0425	4.6515e-10
WMicv	gOD	0.0196	0.0514	0.7024
WMicv	Household income	0.0412	0.0355	0.2455
WMicv	NAWM	0.7259	0.0449	1.0412e-58
WMicv	Occupational prestige	-0.0329	0.0352	0.35
WMicv	Social deprivation	-0.0278	0.0376	0.4602
WMicv	TBV	0.4371	0.0394	1.5003e-28
WMicv	TBVicv	0.8352	0.0133	0
WMicv	WMH	0.0555	0.0517	0.2835
WMicv	WMHicv	0.0961	0.0512	0.0604

## Sheet: Supplementary Table 4.
Supplementary Table 4. Unstandardised and standardised common factor solutions for the genetic covariances structure of four measures of socioeconomic status for the general factor of SES. General Factor of SES (Independent) was used for Mendelian randomisation and has no sample overlap with any of the brain imaging or cognitive variables whereas the General Factor of SES (Total) refers to the fu…
General Factor of SES (Independent)
	SES trait	Unstandardised	Standard Error	Standardised	Standard Error	P-value
Factor loading	Occupational prestige	0.317	0.007	0.957	0.022	< 5e-300
	Household income	0.227	0.006	0.924	0.023	< 5e-300
	Educational attainment	0.295	0.006	0.865	0.019	< 5e-300
	Social deprivation	0.157	0.005	0.717	0.024	3.49e-201
Residual Variances	Occupational prestige	0.009	0.003	0.083	0.023	0.000303
	Household income	0.009	0.002	0.146	0.03	1.3e-06
	Educational attainment	0.029	0.002	0.252	0.016	3.56e-53
	Social deprivation	0.023	0.002	0.487	0.043	6.16e-30
Model fit indices	χ2(2) = 210.485, p = 1.97×10˗46; SRMR=0.054; CFI=0.982
General Factor of SES (Total)
	SES trait	Unstandardised	Standard Error	Standardised	Standard Error	P-value
Factor loading	Occupational prestige	0.318501	0.00674252	0.959735	0.0203172	< 5E-300
	Household income	0.220359	0.00467171	0.920249	0.0195097	< 5E-300
	Educational attainment	0.319274	0.00605798	0.90763	0.0172216	< 5E-300
	Social deprivation	0.126067	0.00416124	0.680982	0.022478	1.31106e-201
Residual Variances	Occupational prestige	0.00869044	0.00205554	0.0789079	0.0186642	2.35981e-05
	Household income	0.00878099	0.00123217	0.153142	0.0214892	1.02978e-12
	Educational attainment	0.0218039	0.00178059	0.176208	0.0143898	1.77955e-34
	Social deprivation	0.0183785	0.00136138	0.536263	0.0397235	1.56574e-41
Model fit indices	χ2(2) = 141.445, p = 1.93×10˗31; SRMR=0.038; CFI=0.992

## Sheet: Supplementary Table 5.
Supplementary Table 5. Bidirectional causal effects of socioeconomic status on brain structure. Stegier filtering was performed prior to two-sample MR.
Exposure	Outcome	Method	N SNPs	Beta	SE	P	Family-wise FDR	Egger intercept	Egger intercept SE	Egger intercept P	Q	Q df	Q P
SES	gFA	Inverse variance weighted	196	0.00784842	0.0397583	0.843512	0.844				121.991	195	0.99999
SES	gFA	MR Egger	196	0.174676	0.15077	0.248061		-0.00236891	0.00206512	0.252751	120.675	194	0.999991
SES	gFA	Weighted median	196	0.042975	0.0593985	0.469371
SES	gFA	Weighted mode	196	0.138938	0.169918	0.414541
SES	gICVF	Inverse variance weighted	187	-0.0118593	0.039322	0.762962	0.844				125.228	186	0.999803
SES	gICVF	MR Egger	187	0.166136	0.146056	0.256808		-0.00257366	0.00203387	0.20732	123.626	185	0.999839
SES	gICVF	Weighted median	187	-0.00314773	0.0584599	0.957059
SES	gICVF	Weighted mode	187	0.288598	0.177259	0.105194
SES	gISOVF	Inverse variance weighted	212	-0.0184941	0.0367629	0.614918	0.844				130.388	211	0.999997
SES	gISOVF	MR Egger	212	-0.171301	0.139895	0.222136		0.0021855	0.00193051	0.258889	129.107	210	0.999998
SES	gISOVF	Weighted median	212	-0.0105054	0.0514588	0.838235
SES	gISOVF	Weighted mode	212	0.0306148	0.154908	0.843523
SES	GM	Inverse variance weighted	184	391.502	752.483	0.602868	0.844				114.729	183	0.99998
SES	GM	MR Egger	184	3116.43	2805.9	0.268176		-39.3981	39.0828	0.314761	113.713	182	0.999981
SES	GM	Weighted median	184	-216.018	1123.32	0.847505
SES	GM	Weighted mode	184	-922.702	3366.14	0.784307
SES	gMD	Inverse variance weighted	197	-0.0202448	0.0369116	0.583371	0.844				122.364	196	0.999991
SES	gMD	MR Egger	197	-0.0143247	0.141281	0.919344		-8.52728e-05	0.00196434	0.965419	122.363	195	0.999989
SES	gMD	Weighted median	197	-0.0311926	0.0531079	0.556973
SES	gMD	Weighted mode	197	-0.135963	0.149257	0.363449
SES	GMicv	Inverse variance weighted	190	344.811	1491.83	0.817211	0.844				156.851	189	0.957562
SES	GMicv	MR Egger	190	-2733.55	5711.36	0.632767		44.0846	78.9517	0.577253	156.539	188	0.954302
SES	GMicv	Weighted median	190	-242.45	2219.21	0.913004
SES	GMicv	Weighted mode	190	-10424.5	7562.79	0.169712
SES	gOD	Inverse variance weighted	194	0.0134128	0.0391423	0.731849	0.844				114.022	193	0.999999
SES	gOD	MR Egger	194	0.0575344	0.149318	0.700432		-0.000629552	0.00205605	0.759788	113.928	192	0.999998
SES	gOD	Weighted median	194	-0.0356927	0.058701	0.543159
SES	gOD	Weighted mode	194	-0.0868292	0.146089	0.552968
SES	NAWM	Inverse variance weighted	234	-1377.25	1385.08	0.320054	0.844				114.202	233	1
SES	NAWM	MR Egger	234	-6172.82	5345.35	0.249359		67.5368	72.7082	0.35392	113.339	232	1
SES	NAWM	Weighted median	234	-756.373	1963.52	0.70008
SES	NAWM	Weighted mode	234	4359.66	5627.11	0.439267
SES	TBV	Inverse variance weighted	177	3000.44	3624.23	0.407737	0.844				122.296	176	0.999272
SES	TBV	MR Egger	177	3645.48	13415.1	0.786139		-9.25322	185.285	0.960227	122.293	175	0.999116
SES	TBV	Weighted median	177	-107.988	5425.07	0.984119
SES	TBV	Weighted mode	177	-18711.2	17672.8	0.291161
SES	TBVicv	Inverse variance weighted	176	-1527.84	2553.57	0.54963	0.844				132.702	175	0.992609
SES	TBVicv	MR Egger	176	-13871.9	9466.9	0.144643		176.14	130.078	0.177458	130.868	174	0.993792
SES	TBVicv	Weighted median	176	-4946.58	3997.15	0.215891
SES	TBVicv	Weighted mode	176	-16695.4	10916.8	0.127989
SES	WMH	Inverse variance weighted	203	-0.0731897	0.0388557	0.0596153	0.39				112.078	202	1
SES	WMH	MR Egger	203	-0.304425	0.145345	0.0374686		0.00330763	0.00200337	0.100293	109.352	201	1
SES	WMH	Weighted median	203	-0.0649433	0.0560715	0.246773
SES	WMH	Weighted mode	203	0.178992	0.169895	0.293348
SES	WMHicv	Inverse variance weighted	204	-0.218384	0.0556229	8.63178e-05	0.0011219				119.15	203	1
SES	WMHicv	MR Egger	204	-0.497784	0.21087	0.019197		0.00396945	0.00288974	0.171077	117.263	202	1
SES	WMHicv	Weighted median	204	-0.248826	0.0782838	0.00148035
SES	WMHicv	Weighted mode	204	-0.188927	0.210708	0.37098
SES	WMicv	Inverse variance weighted	184	-1099.96	1618.82	0.496833	0.844				127.952	183	0.9993
SES	WMicv	MR Egger	184	-5373.25	6076.21	0.377696		60.5729	83.016	0.46654	127.42	182	0.999249
SES	WMicv	Weighted median	184	-990.003	2378.38	0.677227
SES	WMicv	Weighted mode	184	1032.08	6335	0.870764
gFA	SES	Inverse variance weighted	34	0.0115895	0.0139748	0.406929	0.794667				171.15	33	1.44e-20
gFA	SES	MR Egger	34	-0.0309439	0.0420787	0.467463		0.00246356	0.00229952	0.292032	165.223	32	7.03e-20
gFA	SES	Weighted median	34	-0.00884449	0.0104142	0.395732
gFA	SES	Weighted mode	34	-0.0101586	0.0111656	0.36952
gICVF	SES	Inverse variance weighted	51	0.000748046	0.00794371	0.924975	0.925				157.844	50	4.16e-13
gICVF	SES	MR Egger	51	-0.0117617	0.0196465	0.552154		0.000879668	0.00126227	0.489163	156.295	49	3.95e-13
gICVF	SES	Weighted median	51	-0.00938599	0.00821652	0.253316
gICVF	SES	Weighted mode	51	-0.00935936	0.00895405	0.300927
gISOVF	SES	Inverse variance weighted	22	-0.0123591	0.0220239	0.574684	0.794667				180.148	21	2.78e-27
gISOVF	SES	MR Egger	22	0.0322225	0.0835764	0.703904		-0.00249698	0.00450985	0.58594	177.428	20	3.09e-27
gISOVF	SES	Weighted median	22	-0.0170863	0.0117017	0.144245
gISOVF	SES	Weighted mode	22	-0.0230118	0.014269	0.121735
GM	SES	Inverse variance weighted	22	7.71e-07	1.11e-06	0.486055	0.794667				116.742	21	2.82e-15
GM	SES	MR Egger	22	-6.8e-06	8.07e-06	0.409336		0.00682263	0.00720244	0.354809	111.729	20	9.49e-15
GM	SES	Weighted median	22	1.07002e-06	7.50177e-07	0.153764
GM	SES	Weighted mode	22	2.11702e-06	1.10931e-06	0.0701029
gMD	SES	Inverse variance weighted	27	-0.00403413	0.0135922	0.766621	0.9204				92.9354	26	1.86e-09
gMD	SES	MR Egger	27	0.0187663	0.0378863	0.624692		-0.00132634	0.00205371	0.524275	91.4103	25	1.68e-09
gMD	SES	Weighted median	27	-0.00825185	0.0113046	0.465417
gMD	SES	Weighted mode	27	0.000233673	0.0136326	0.986455
GMicv	SES	Inverse variance weighted	20	-5.22e-07	4.57e-07	0.253177	0.7176				67.0729	19	2.8e-07
GMicv	SES	MR Egger	20	3.89e-06	2.18e-06	0.0904539		-0.0081044	0.00391844	0.0532936	54.1937	18	1.71e-05
GMicv	SES	Weighted median	20	-8.94523e-07	3.88546e-07	0.0213219
GMicv	SES	Weighted mode	20	-1.14003e-06	7.15934e-07	0.127804
gOD	SES	Inverse variance weighted	23	-0.00268644	0.0271976	0.921317	0.925				238.771	22	2.51e-38
gOD	SES	MR Egger	23	0.082845	0.0860715	0.346745		-0.00466344	0.00445352	0.30694	226.923	21	1.69e-36
gOD	SES	Weighted median	23	0.00143904	0.0139451	0.91781
gOD	SES	Weighted mode	23	0.00277263	0.0189328	0.884903
NAWM	SES	Inverse variance weighted	0	NA	NA	NA					NA	NA	NA
NAWM	SES	MR Egger	0	NA	NA	NA		NA	NA	NA	NA	NA	NA
NAWM	SES	Weighted median	0	NA	NA	NA
NAWM	SES	Weighted mode	0	NA	NA	NA
TBV	SES	Inverse variance weighted	34	1.56e-06	1.85e-07	3.19e-17	3.828e-16				230.059	33	2.15e-31
TBV	SES	MR Egger	34	1.48e-06	5.6e-07	0.0126708		0.000431214	0.00269723	0.873986	229.875	32	8.59e-32
TBV	SES	Weighted median	34	1.36958e-06	1.37303e-07	1.96284e-23
TBV	SES	Weighted mode	34	1.35004e-06	1.77158e-07	9.03402e-09
TBVicv	SES	Inverse variance weighted	28	-4.37e-07	2.78e-07	0.115813	0.468				135.802	27	1.83e-16
TBVicv	SES	MR Egger	28	7.14e-07	1.25e-06	0.573606		-0.0036603	0.00388334	0.35458	131.314	26	4.99e-16
TBVicv	SES	Weighted median	28	-3.20146e-07	1.90616e-07	0.0930483
TBVicv	SES	Weighted mode	28	-2.57367e-07	3.11483e-07	0.415898
WMH	SES	Inverse variance weighted	15	0.0084613	0.0159658	0.596136	0.794667				44.9254	14	4.19e-05
WMH	SES	MR Egger	15	0.0239134	0.0561189	0.676991		-0.000933146	0.00323892	0.777809	44.6404	13	2.4e-05
WMH	SES	Weighted median	15	0.0197898	0.0130001	0.12794
WMH	SES	Weighted mode	15	0.02886	0.0177356	0.125976
WMHicv	SES	Inverse variance weighted	17	-0.0330404	0.0211046	0.117453	0.468				183.987	16	1.33e-30
WMHicv	SES	MR Egger	17	0.0263961	0.0760595	0.733379		-0.00478748	0.00588058	0.428314	176.202	15	1.38e-29
WMHicv	SES	Weighted median	17	0.0137026	0.0107202	0.201176
WMHicv	SES	Weighted mode	17	0.00944057	0.0100436	0.361212
WMicv	SES	Inverse variance weighted	28	6.39e-07	6.16e-07	0.299058	0.7176				312.183	27	2.69e-50
WMicv	SES	MR Egger	28	3.12e-06	2.91e-06	0.29374		-0.00511285	0.00586316	0.391174	303.312	26	4.59e-49
WMicv	SES	Weighted median	28	1.37856e-07	3.47314e-07	0.691426
WMicv	SES	Weighted mode	28	1.49088e-07	5.59446e-07	0.791885

## Sheet: Supplementary Table 6.
Supplementary Table 6. MR-PRESSO results examining the contribution of horizontal pleiotropy to the bidirectional causal estimate of general SES on brain structure.
Exposure	Outcome	NSNPs	Raw Estimate	SE	P	Corrected Estimate	SE	P	Global test P	No. Outliers	SNPs	Distortion Test P
TBV	SES	34	1.56429e-06	1.85353e-07	3.19e-17	1.53e-06	1.36e-07	3.5e-29	<0.001	7	rs10496091,rs11168839,rs12626319,rs178835,rs362307,rs7297175,rs8652	0.737
SES	WMHicv	204	-0.218384	0.056	8.63e-05	NA	NA	NA	1	NA	NA	NA

## Sheet: Supplementary Table 7.
Supplementary Table 7. Bidirectional causal effects of each indicator of socioeconomic status on brain structure. Stegier filtering was performed prior to two-sample MR. Note in the event that only one SNP can be used as an instrumental variable a Wald test is used instead of an inverse-variance weighted model.
Exposure	Outcome	Method	N SNPs	Beta	SE	P	Family-wise FDR	Egger intercept	Egger intercept SE	Egger intercept P	Q	Q df	Q P
Educational attainment	gFA	Inverse variance weighted	122	0.0928839	0.0914062	0.30955	0.575714				104.647	121	0.855269
Educational attainment	gFA	MR Egger	122	-0.279541	0.412712	0.499502		0.00287401	0.00310581	0.356633	103.791	120	0.854047
Educational attainment	gFA	Weighted median	122	0.131069	0.137676	0.341091
Educational attainment	gFA	Weighted mode	122	0.493274	0.366092	0.180368
Educational attainment	gICVF	Inverse variance weighted	119	0.017691	0.0900487	0.844249	0.981				109.886	118	0.690451
Educational attainment	gICVF	MR Egger	119	-0.228528	0.406739	0.575291		0.00189675	0.00305557	0.53597	109.501	117	0.676272
Educational attainment	gICVF	Weighted median	119	0.147782	0.137074	0.280979
Educational attainment	gICVF	Weighted mode	119	0.526483	0.409274	0.200828
Educational attainment	gISOVF	Inverse variance weighted	129	0.0790356	0.0857552	0.356715	0.5915				93.8058	128	0.989866
Educational attainment	gISOVF	MR Egger	129	-0.0204375	0.399084	0.959238		0.000761898	0.00298532	0.79897	93.7406	127	0.988101
Educational attainment	gISOVF	Weighted median	129	0.169955	0.123253	0.167922
Educational attainment	gISOVF	Weighted mode	129	0.331199	0.307799	0.28394
Educational attainment	GM	Inverse variance weighted	124	2896.34	1677.11	0.0841698	0.3705				102.844	123	0.906541
Educational attainment	GM	MR Egger	124	1904.28	7429.94	0.798152		7.69117	56.1156	0.89121	102.825	122	0.895297
Educational attainment	GM	Weighted median	124	2139.76	2481.63	0.388556
Educational attainment	GM	Weighted mode	124	643.634	6316.31	0.919002
Educational attainment	gMD	Inverse variance weighted	125	-0.0682759	0.0847869	0.420667	0.6315				103.374	124	0.91107
Educational attainment	gMD	MR Egger	125	0.430116	0.374329	0.252772		-0.00386237	0.00282553	0.174133	101.506	123	0.921666
Educational attainment	gMD	Weighted median	125	-0.12661	0.130275	0.331117
Educational attainment	gMD	Weighted mode	125	-0.271203	0.351185	0.441435
Educational attainment	GMicv	Inverse variance weighted	128	1760.21	3455.14	0.610439	0.820345				134.651	127	0.304183
Educational attainment	GMicv	MR Egger	128	-23471.4	15204.8	0.125173		193.078	113.352	0.0909688	131.62	126	0.347979
Educational attainment	GMicv	Weighted median	128	1176.7	5026.74	0.814916
Educational attainment	GMicv	Weighted mode	128	3001.95	15015.9	0.841864
Educational attainment	gOD	Inverse variance weighted	127	-0.137177	0.0882413	0.120049	0.3705				92.419	126	0.989171
Educational attainment	gOD	MR Egger	127	-0.389889	0.390363	0.319828		0.00195067	0.0029352	0.507545	91.9774	125	0.988217
Educational attainment	gOD	Weighted median	127	-0.147231	0.123775	0.234241
Educational attainment	gOD	Weighted mode	127	-0.4344	0.291978	0.139306
Educational attainment	NAWM	Inverse variance weighted	138	-4544.9	3271.49	0.164759	0.402187				80.6681	137	0.999966
Educational attainment	NAWM	MR Egger	138	-7099.68	14678.4	0.629389		19.5566	109.536	0.858564	80.6362	136	0.999956
Educational attainment	NAWM	Weighted median	138	-3215	4483.65	0.473344
Educational attainment	NAWM	Weighted mode	138	3126.65	12453.2	0.802134
Educational attainment	TBV	Inverse variance weighted	113	8677.99	8273.69	0.29424	0.5733				95.9088	112	0.861329
Educational attainment	TBV	MR Egger	113	4556.45	35842.9	0.899073		31.8597	269.584	0.906138	95.8948	111	0.845786
Educational attainment	TBV	Weighted median	113	1424.71	12737.6	0.910942
Educational attainment	TBV	Weighted mode	113	-35515.7	38337.4	0.356231
Educational attainment	TBVicv	Inverse variance weighted	121	-5193.25	5715.71	0.363565	0.5915				123.551	120	0.393607
Educational attainment	TBVicv	MR Egger	121	-66228.3	25211.5	0.00975006		466.691	187.901	0.0143942	117.382	119	0.524749
Educational attainment	TBVicv	Weighted median	121	-16731.8	8388.06	0.0460735
Educational attainment	TBVicv	Weighted mode	121	-35498.5	23610.4	0.135336
Educational attainment	WMH	Inverse variance weighted	131	-0.351703	0.0881618	6.6272e-05	0.00129285				97.6343	130	0.984648
Educational attainment	WMH	MR Egger	131	-0.966017	0.392899	0.0152701		0.00473574	0.00295161	0.111059	95.06	129	0.989012
Educational attainment	WMH	Weighted median	131	-0.356609	0.129145	0.00575708
Educational attainment	WMH	Weighted mode	131	-0.428717	0.359786	0.235594
Educational attainment	WMHicv	Inverse variance weighted	127	-0.592673	0.12818	3.76819e-06	0.00014703				88.277	126	0.995641
Educational attainment	WMHicv	MR Egger	127	-1.44298	0.567787	0.0122633		0.006539	0.00425366	0.126756	85.9138	125	0.996991
Educational attainment	WMHicv	Weighted median	127	-0.608446	0.181129	0.000781748
Educational attainment	WMHicv	Weighted mode	127	-0.50754	0.469278	0.281526
Educational attainment	WMicv	Inverse variance weighted	118	-5929.06	3680.66	0.107208	0.3705				111.967	117	0.614141
Educational attainment	WMicv	MR Egger	118	-18430.6	15886.9	0.248385		96.0428	118.73	0.420219	111.312	116	0.60568
Educational attainment	WMicv	Weighted median	118	-6374.23	5601.99	0.255182
Educational attainment	WMicv	Weighted mode	118	-25191.4	14313.4	0.0810238
Household income	gFA	Inverse variance weighted	25	-0.00664641	0.082356	0.935678	0.981				16.0669	24
Household income	gFA	MR Egger	25	0.229464	0.36374	0.53436		-0.00457261	0.0068614	0.511769	15.6228	23
Household income	gFA	Weighted median	25	0.00180884	0.113417	0.987275							0.713351
Household income	gFA	Weighted mode	25	-0.0342674	0.226871	0.881204							NA
Household income	gICVF	Inverse variance weighted	25	0.068702	0.0811019	0.396935	0.61932				16.4243	24
Household income	gICVF	MR Egger	25	0.109215	0.359802	0.764207		-0.000775004	0.00670587	0.908996	16.411	23
Household income	gICVF	Weighted median	25	0.100195	0.111839	0.370316
Household income	gICVF	Weighted mode	25	0.240195	0.226983	0.300497							0.874252
Household income	gISOVF	Inverse variance weighted	32	0.0376486	0.0710847	0.596368	0.820345				25.8729	31	0.684949
Household income	gISOVF	MR Egger	32	0.413091	0.337537	0.230538		-0.00706752	0.00621147	0.264202	24.5783	30
Household income	gISOVF	Weighted median	32	0.0628438	0.0965743	0.515221
Household income	gISOVF	Weighted mode	32	0.152671	0.189584	0.426782
Household income	GM	Inverse variance weighted	29	-68.9549	1414.28	0.961114	0.981				25.2352	28	0.588747
Household income	GM	MR Egger	29	-8419.29	6168.63	0.183565		164.307	118.145	0.175667	23.3011	27	0.335205
Household income	GM	Weighted median	29	314.631	1916.71	0.869612
Household income	GM	Weighted mode	29	1051.06	4092.02	0.799168
Household income	gMD	Inverse variance weighted	30	0.00527869	0.0716442	0.941266	0.981				19.6939	29
Household income	gMD	MR Egger	30	3.8289e-05	0.322839	0.999906		0.000100754	0.00605223	0.986836	19.6936	28	0.149248
Household income	gMD	Weighted median	30	-0.0118541	0.101767	0.90727							NA
Household income	gMD	Weighted mode	30	-0.118666	0.202425	0.562261
Household income	GMicv	Inverse variance weighted	32	1429.54	3159.87	0.650978	0.8463				41.5736	31
Household income	GMicv	MR Egger	32	-7800.75	14324.5	0.590071		179.48	271.545	0.513683	40.9769	30
Household income	GMicv	Weighted median	32	-599.642	4075.89	0.883038							0.741187
Household income	GMicv	Weighted mode	32	-2035.21	8772.91	0.818072							NA
Household income	gOD	Inverse variance weighted	30	-0.132615	0.0741939	0.073871	0.3705				27.0601	29
Household income	gOD	MR Egger	30	-0.216873	0.352526	0.543393		0.00160839	0.00657863	0.808636	27.0003	28
Household income	gOD	Weighted median	30	-0.165165	0.10557	0.117699
Household income	gOD	Weighted mode	30	-0.139765	0.198265	0.486473							0.888477
Household income	NAWM	Inverse variance weighted	34	252.112	2712.33	0.925943	0.981				21.0907	33	0.637929
Household income	NAWM	MR Egger	34	9227.72	12771.6	0.475224		-169.658	235.904	0.477248	20.5735	32
Household income	NAWM	Weighted median	34	-261.6	3868.89	0.946091
Household income	NAWM	Weighted mode	34	-4050.65	8313.1	0.629295
Household income	TBV	Inverse variance weighted	24	7893.59	7423.44	0.287631	0.5733				24.1847	23	0.997196
Household income	TBV	MR Egger	24	872.246	36084.7	0.980933		134.293	674.759	0.844072	24.1412	22	NA
Household income	TBV	Weighted median	24	10118.6	10449.3	0.332865
Household income	TBV	Weighted mode	24	-17233.4	23006.5	0.46141
Household income	TBVicv	Inverse variance weighted	32	-882.009	5111.35	0.862998	0.981				39.6169	31
Household income	TBVicv	MR Egger	32	1992.27	24605.2	0.936004		-54.1203	452.853	0.905668	39.5981	30	0.733457
Household income	TBVicv	Weighted median	32	2845.75	6940.07	0.681772							NA
Household income	TBVicv	Weighted mode	32	6881.38	14795.6	0.645112
Household income	WMH	Inverse variance weighted	32	-0.129067	0.074122	0.0816348	0.3705				21.2035	31
Household income	WMH	MR Egger	32	0.243625	0.338912	0.477799		-0.00708588	0.00628763	0.268695	19.9335	30
Household income	WMH	Weighted median	32	-0.148969	0.106696	0.162652							0.204022
Household income	WMH	Weighted mode	32	0.0965106	0.215462	0.657322							NA
Household income	WMHicv	Inverse variance weighted	29	-0.376179	0.110593	0.000670228	0.013				22.0779	28
Household income	WMHicv	MR Egger	29	0.0235792	0.497121	0.962518		-0.00767649	0.0093069	0.416703	21.3976	27
Household income	WMHicv	Weighted median	29	-0.389628	0.155223	0.0120688
Household income	WMHicv	Weighted mode	29	-0.77574	0.336975	0.0289792							0.585155
Household income	WMicv	Inverse variance weighted	29	73.0432	3035.21	0.980801	0.981				27.7458	28	NA
Household income	WMicv	MR Egger	29	16178.2	14255.9	0.266413		-309.031	267.274	0.257713	26.4089	27
Household income	WMicv	Weighted median	29	1669.65	4433.49	0.706472
Household income	WMicv	Weighted mode	29	2660.29	9257.68	0.775952
Occupational prestige	gFA	Inverse variance weighted	40	-0.00528834	0.0045088	0.240838	0.552882				47.3691	39	0.195849
Occupational prestige	gFA	MR Egger	40	0.00549687	0.0241322	0.821037		-0.00320682	0.00704634	0.651624	47.1123	38	0.613476
Occupational prestige	gFA	Weighted median	40	-0.00287267	0.00613027	0.639353
Occupational prestige	gFA	Weighted mode	40	0.00841603	0.014462	0.563957
Occupational prestige	gICVF	Inverse variance weighted	40	-0.00631863	0.00434475	0.14586	0.3796				45.6646	39
Occupational prestige	gICVF	MR Egger	40	-0.00705952	0.0207591	0.735677		0.000224169	0.00613822	0.971059	45.663	38	3.05913e-13
Occupational prestige	gICVF	Weighted median	40	-0.00207372	0.00623613	0.739487							8.58917e-13
Occupational prestige	gICVF	Weighted mode	40	0.00710632	0.0141357	0.617986
Occupational prestige	gISOVF	Inverse variance weighted	45	0.000114267	0.00375283	0.97571	0.981				36.4534	44
Occupational prestige	gISOVF	MR Egger	45	-0.0174569	0.0183957	0.34794		0.00524828	0.00537899	0.334671	35.5014	43	0.000197248
Occupational prestige	gISOVF	Weighted median	45	0.00472845	0.00523585	0.366478							0.000140403
Occupational prestige	gISOVF	Weighted mode	45	0.00812818	0.0117155	0.491456
Occupational prestige	GM	Inverse variance weighted	43	124.111	76.9624	0.106828	0.3705				46.6124	42
Occupational prestige	GM	MR Egger	43	700.672	369.778	0.0651799		-173.642	109.014	0.118876	43.896	41	7.19616e-08
Occupational prestige	GM	Weighted median	43	126.616	107.111	0.237167							1.34108e-07
Occupational prestige	GM	Weighted mode	43	94.7907	243.348	0.698854
Occupational prestige	gMD	Inverse variance weighted	42	0.00604901	0.00397435	0.128006	0.3705				46.2628	41
Occupational prestige	gMD	MR Egger	42	-0.0161239	0.0192546	0.407339		0.00671991	0.00571096	0.246283	44.715	40	3.85816e-05
Occupational prestige	gMD	Weighted median	42	0.00701137	0.00550144	0.2025							5.96391e-05
Occupational prestige	gMD	Weighted mode	42	0.00706881	0.0120604	0.561009
Occupational prestige	GMicv	Inverse variance weighted	44	-45.4799	160.771	0.777264	0.977516				52.2527	43
Occupational prestige	GMicv	MR Egger	44	1130.43	779.261	0.154305		-353.126	229.135	0.130787	49.456	42	2.54267e-17
Occupational prestige	GMicv	Weighted median	44	-10.5821	224.215	0.962357							2.12763e-17
Occupational prestige	GMicv	Weighted mode	44	58.2222	517.03	0.910865
Occupational prestige	gOD	Inverse variance weighted	40	-0.00289401	0.00398399	0.467588	0.676				34.2086	39
Occupational prestige	gOD	MR Egger	40	-0.0210753	0.0191316	0.277566		0.00553563	0.00569728	0.33738	33.2646	38	9.64255e-14
Occupational prestige	gOD	Weighted median	40	-0.00411645	0.00568088	0.468688							1.13161e-13
Occupational prestige	gOD	Weighted mode	40	-0.00378318	0.0104211	0.718542
Occupational prestige	NAWM	Inverse variance weighted	45	-162.456	145.8	0.265175	0.5733				24.6336	44
Occupational prestige	NAWM	MR Egger	45	-1133.03	717.16	0.121462		290.244	209.983	0.17404	22.7231	43	4.07167e-07
Occupational prestige	NAWM	Weighted median	45	-226.081	202.205	0.263534							2.82003e-07
Occupational prestige	NAWM	Weighted mode	45	-514.7	401.648	0.206741
Occupational prestige	TBV	Inverse variance weighted	39	599.245	398.727	0.132866	0.3705				46.1527	38
Occupational prestige	TBV	MR Egger	39	2984.21	1848.39	0.114917		-719.917	545.066	0.194684	44.0747	37	5.90932e-05
Occupational prestige	TBV	Weighted median	39	1065.38	533.818	0.0459593							8.42052e-05
Occupational prestige	TBV	Weighted mode	39	1095.22	1267.17	0.392845
Occupational prestige	TBVicv	Inverse variance weighted	42	-291.284	299.395	0.330598	0.586773				62.0258	41
Occupational prestige	TBVicv	MR Egger	42	1234.12	1451.71	0.400318		-460.629	428.984	0.289362	60.2881	40	1.20658e-14
Occupational prestige	TBVicv	Weighted median	42	-500.547	368.933	0.174864							5.04448e-15
Occupational prestige	TBVicv	Weighted mode	42	-700.871	960.796	0.469861
Occupational prestige	WMH	Inverse variance weighted	44	-0.00721904	0.00404106	0.0740309	0.3705				46.417	43
Occupational prestige	WMH	MR Egger	44	-0.0398269	0.0195797	0.0482897		0.00975227	0.00573513	0.096442	43.4272	42	3.51377e-05
Occupational prestige	WMH	Weighted median	44	-0.00919203	0.00587287	0.117543							3.02888e-05
Occupational prestige	WMH	Weighted mode	44	-0.0243184	0.0147872	0.107354
Occupational prestige	WMHicv	Inverse variance weighted	40	-0.0123774	0.00604326	0.0405475	0.3705				42.5087	39
Occupational prestige	WMHicv	MR Egger	40	-0.0691243	0.0276752	0.0169473		0.0170443	0.00812809	0.0427051	38.0998	38	2.49131e-09
Occupational prestige	WMHicv	Weighted median	40	-0.018116	0.00833458	0.0297358							2.02988e-09
Occupational prestige	WMHicv	Weighted mode	40	-0.0256091	0.0166422	0.131926
Occupational prestige	WMicv	Inverse variance weighted	39	-298.906	174.942	0.0875244	0.3705				44.2295	38
Occupational prestige	WMicv	MR Egger	39	-406.968	851.606	0.635545		32.6595	251.744	0.89748	44.2094	37	0.0104161
Occupational prestige	WMicv	Weighted median	39	-180.507	246.849	0.46463							0.0124388
Occupational prestige	WMicv	Weighted mode	39	44.5773	518.469	0.931935
Social deprivation	gFA	MR Egger	1	NA	NA	NA		NA	NA	NA	NA	NA
Social deprivation	gFA	Wald ratio	1	0.018381	0.194309	0.924635					NA	NA	3.91429e-09
Social deprivation	gFA	Weighted median	1	NA	NA	NA
Social deprivation	gFA	Weighted mode	1	NA	NA	NA
Social deprivation	gICVF	MR Egger	1	NA	NA	NA		NA	NA	NA	NA	NA	1.1383e-06
Social deprivation	gICVF	Wald ratio	1	-0.135079	0.19045	0.478161					NA	NA	1.82588e-06
Social deprivation	gICVF	Weighted median	1	NA	NA	NA
Social deprivation	gICVF	Weighted mode	1	NA	NA	NA							0.000129244
Social deprivation	gISOVF	Inverse variance weighted	2	0.00622999	0.118096	0.957928					0.134953	1	0.000126485
Social deprivation	gISOVF	MR Egger	2	NA	NA	NA		NA	NA	NA	NA	NA
Social deprivation	gISOVF	Weighted median	2	NA	NA	NA							0.0303028
Social deprivation	gISOVF	Weighted mode	2	NA	NA	NA							0.016946
Social deprivation	GM	Inverse variance weighted	3	2392.84	1920.52	0.212789					0.268774	2
Social deprivation	GM	MR Egger	3	-3144.46	17263.9	0.885303		235.675	730.216	0.801252	0.164608	1
Social deprivation	GM	Weighted median	3	NA	NA	NA							6.9085e-15
Social deprivation	GM	Weighted mode	3	NA	NA	NA
Social deprivation	gMD	Inverse variance weighted	3	0.201582	0.0973481	0.0383836					1.05952	2
Social deprivation	gMD	MR Egger	3	0.516608	0.876355	0.660898		-0.0134037	0.0370564	0.779048	0.928683	1	2.18799e-09
Social deprivation	gMD	Weighted median	3	NA	NA	NA
Social deprivation	gMD	Weighted mode	3	NA	NA	NA
Social deprivation	GMicv	Inverse variance weighted	2	-5209.84	6602.84	0.430095					2.07992	1	1.03318e-05
Social deprivation	GMicv	MR Egger	2	NA	NA	NA		NA	NA	NA	NA	NA	1.29463e-05
Social deprivation	GMicv	Weighted median	2	NA	NA	NA
Social deprivation	GMicv	Weighted mode	2	NA	NA	NA							0.01563
Social deprivation	gOD	Inverse variance weighted	2	-0.133397	0.125628	0.288307					0.109087	1	0.0171937
Social deprivation	gOD	MR Egger	2	NA	NA	NA		NA	NA	NA	NA	NA
Social deprivation	gOD	Weighted median	2	NA	NA	NA							0.00101314
Social deprivation	gOD	Weighted mode	2	NA	NA	NA							0.00730769
Social deprivation	NAWM	Inverse variance weighted	3	-927.291	3898.8	0.812005					0.236492	2
Social deprivation	NAWM	MR Egger	3	3344.39	35059.7	0.939455		-181.787	1482.76	0.922338	0.221461	1
Social deprivation	NAWM	Weighted median	3	NA	NA	NA							0.158835
Social deprivation	NAWM	Weighted mode	3	NA	NA	NA
Social deprivation	TBV	Inverse variance weighted	2	23273.7	11127.3	0.0364745					1.23492e-05	1
Social deprivation	TBV	MR Egger	2	NA	NA	NA		NA	NA	NA	NA	NA	0.110691
Social deprivation	TBV	Weighted median	2	NA	NA	NA
Social deprivation	TBV	Weighted mode	2	NA	NA	NA
Social deprivation	TBVicv	Inverse variance weighted	2	-8374.62	7500.46	0.264188					0.115961	1	0.177974
Social deprivation	TBVicv	MR Egger	2	NA	NA	NA		NA	NA	NA	NA	NA	0.212779
Social deprivation	TBVicv	Weighted median	2	NA	NA	NA
Social deprivation	TBVicv	Weighted mode	2	NA	NA	NA							6.47912e-38
Social deprivation	WMH	Inverse variance weighted	2	0.167113	0.162034	0.302381					1.61335	1	1.13467e-37
Social deprivation	WMH	MR Egger	2	NA	NA	NA		NA	NA	NA	NA	NA
Social deprivation	WMH	Weighted median	2	NA	NA	NA							4.69097e-24
Social deprivation	WMH	Weighted mode	2	NA	NA	NA							3.30656e-24
Social deprivation	WMHicv	Inverse variance weighted	2	-0.014426	0.182215	0.936897					0.297975	1
Social deprivation	WMHicv	MR Egger	2	NA	NA	NA		NA	NA	NA	NA	NA
Social deprivation	WMHicv	Weighted median	2	NA	NA	NA							2.16128e-15
Social deprivation	WMHicv	Weighted mode	2	NA	NA	NA
Social deprivation	WMicv	Inverse variance weighted	3	-487.951	5232.08	0.925696					3.26083	2
Social deprivation	WMicv	MR Egger	3	-63943.9	36830.3	0.332678		2700.82	1557.85	0.333073	0.255144	1	0.150648
Social deprivation	WMicv	Weighted median	3	NA	NA	NA
Social deprivation	WMicv	Weighted mode	3	NA	NA	NA
gFA	Educational attainment	Inverse variance weighted	34	0.00707955	0.00703152	0.314016	0.847636				128.711	33	0.885645
gFA	Educational attainment	MR Egger	34	-0.0145603	0.0211771	0.496692		0.00125291	0.00115693	0.28692	124.161	32	0.870934
gFA	Educational attainment	Weighted median	34	-0.0084464	0.00611006	0.166857
gFA	Educational attainment	Weighted mode	34	-0.0118937	0.0070303	0.100113
gFA	Household income	Inverse variance weighted	34	-0.00439025	0.0136168	0.74714	0.847636				69.6931	33	0.872156
gFA	Household income	MR Egger	34	-0.0183141	0.0416536	0.663126		0.000806314	0.00227586	0.725446	69.4208	32	0.83712
gFA	Household income	Weighted median	34	-0.0061347	0.0152802	0.688067
gFA	Household income	Weighted mode	34	0.00229183	0.0206399	0.912258
gFA	Occupational prestige	Inverse variance weighted	34	0.156464	0.251475	0.533819	0.847636				94.6831	33	0.727391
gFA	Occupational prestige	MR Egger	34	-0.630047	0.756767	0.411269		0.0455422	0.0413462	0.278902	91.2244	32	0.745256
gFA	Occupational prestige	Weighted median	34	-0.0408676	0.243149	0.866523
gFA	Occupational prestige	Weighted mode	34	0.017801	0.291364	0.951652
gFA	Social deprivation	Inverse variance weighted	34	-0.0392571	0.0336207	0.242949	0.847636				73.7385	32	0.615006
gFA	Social deprivation	MR Egger	34	-0.0271061	0.103047	0.794201		-0.000703608	0.00563005	0.901326	73.7745	33	0.668736
gFA	Social deprivation	Weighted median	34	-0.0154395	0.0375197	0.680703
gFA	Social deprivation	Weighted mode	34	-0.0172524	0.0433777	0.693394
gICVF	Educational attainment	Inverse variance weighted	53	0.00264589	0.00485579	0.585826	0.847636				188.254	52	0.902188
gICVF	Educational attainment	MR Egger	53	-0.00403143	0.012187	0.742153		0.000466928	0.000780717	0.552436	186.943	51	0.875376
gICVF	Educational attainment	Weighted median	53	-0.008041	0.00442283	0.0690541
gICVF	Educational attainment	Weighted mode	53	-0.00928625	0.00515708	0.0775541
gICVF	Household income	Inverse variance weighted	53	0.00776849	0.0119793	0.516667	0.847636				165.399	52	0.0972397
gICVF	Household income	MR Egger	53	-0.0147498	0.0299584	0.624589		0.00157501	0.00191943	0.415715	163.244	51	0.0872876
gICVF	Household income	Weighted median	53	-0.00386061	0.0118489	0.74456
gICVF	Household income	Weighted mode	53	-0.000671349	0.0125973	0.957703
gICVF	Occupational prestige	Inverse variance weighted	53	0.0577087	0.160719	0.719546	0.847636				118.613	52	0.568462
gICVF	Occupational prestige	MR Egger	53	-0.0626708	0.404344	0.877438		0.00841821	0.0259037	0.746525	118.368	51	0.518228
gICVF	Occupational prestige	Weighted median	53	-0.0230391	0.195503	0.90619
gICVF	Occupational prestige	Weighted mode	53	-0.033575	0.211123	0.874261
gICVF	Social deprivation	Inverse variance weighted	53	-0.0374167	0.0222823	0.0931109	0.496				99.3626	51	0.946014
gICVF	Social deprivation	MR Egger	53	-0.0338561	0.0561055	0.548893		-0.000249008	0.00359446	0.945041	99.372	52	0.940578
gICVF	Social deprivation	Weighted median	53	-0.0145912	0.0272637	0.592521
gICVF	Social deprivation	Weighted mode	53	-0.0234304	0.0306907	0.448654
gISOVF	Educational attainment	Inverse variance weighted	22	-0.00782134	0.010144	0.440691	0.847636				113.271	21	0.393642
gISOVF	Educational attainment	MR Egger	22	-0.0045997	0.0388488	0.906932		-0.000180365	0.0020957	0.932271	113.229	20	0.339871
gISOVF	Educational attainment	Weighted median	22	-0.00834213	0.00661238	0.207095
gISOVF	Educational attainment	Weighted mode	22	-0.00797674	0.00756243	0.303508
gISOVF	Household income	Inverse variance weighted	22	0.00211095	0.0189514	0.911309	0.911				57.0657	21	0.137909
gISOVF	Household income	MR Egger	22	0.0471663	0.0718234	0.51886		-0.00252252	0.00387457	0.522429	55.8814	20	0.112887
gISOVF	Household income	Weighted median	22	-0.00294851	0.0184757	0.873205
gISOVF	Household income	Weighted mode	22	-0.0130002	0.0261456	0.624197
gISOVF	Occupational prestige	Inverse variance weighted	22	-0.144293	0.362189	0.690341	0.847636				83.0393	21	0.906439
gISOVF	Occupational prestige	MR Egger	22	0.619568	1.37562	0.657273		-0.0427701	0.0742151	0.570843	81.6829	20	0.918263
gISOVF	Occupational prestige	Weighted median	22	-0.25526	0.271219	0.346624
gISOVF	Occupational prestige	Weighted mode	22	-0.495297	0.340774	0.16088
gISOVF	Social deprivation	Inverse variance weighted	22	-0.015298	0.0371797	0.680734	0.847636				37.42	20	0.777671
gISOVF	Social deprivation	MR Egger	22	0.0685249	0.141068	0.632417		-0.00469291	0.00760992	0.5444	38.1315	21	0.767323
gISOVF	Social deprivation	Weighted median	22	0.0174683	0.0404567	0.665903
gISOVF	Social deprivation	Weighted mode	22	0.0601618	0.0631647	0.351699
GM	Educational attainment	Inverse variance weighted	22	3.56552e-07	5.3934e-07	0.508555	0.847636				81.8753	21	0.47798
GM	Educational attainment	MR Egger	22	-1.26118e-06	4.00988e-06	0.756385		0.00145691	0.00357709	0.688121	81.2018	20	0.496008
GM	Educational attainment	Weighted median	22	-3.1062e-07	4.49198e-07	0.489252
GM	Educational attainment	Weighted mode	22	-1.4651e-07	8.08459e-07	0.857931
GM	Household income	Inverse variance weighted	22	9.11042e-07	1.28208e-06	0.477333	0.847636				66.7901	21	0.168141
GM	Household income	MR Egger	22	-8.09819e-06	9.35502e-06	0.396947		0.00811289	0.00834459	0.342547	63.776	20	0.147576
GM	Household income	Weighted median	22	2.14548e-06	1.1433e-06	0.0605773
GM	Household income	Weighted mode	22	3.76872e-06	1.94953e-06	0.0668142
GM	Occupational prestige	Inverse variance weighted	22	1.12195e-05	1.81289e-05	0.536	0.847636				53.1882	21	0.214756
GM	Occupational prestige	MR Egger	22	-8.9488e-05	0.000133367	0.509902		0.0906984	0.118974	0.454756	51.6863	20	0.183691
GM	Occupational prestige	Weighted median	22	1.28006e-05	1.64039e-05	0.435193
GM	Occupational prestige	Weighted mode	22	9.82231e-06	2.54441e-05	0.703354
GM	Social deprivation	Inverse variance weighted	22	-5.02562e-07	2.28873e-06	0.826198	0.86713				33.4231	20	0.783329
GM	Social deprivation	MR Egger	22	2.29594e-05	1.6247e-05	0.172988		-0.0211286	0.0144928	0.1604	36.9749	21	0.784646
GM	Social deprivation	Weighted median	22	-1.37317e-06	2.66833e-06	0.60682
GM	Social deprivation	Weighted mode	22	-2.20977e-06	4.87446e-06	0.654956
gMD	Educational attainment	Inverse variance weighted	29	-0.00634474	0.00869077	0.465357	0.847636				128.667	28	0.288387
gMD	Educational attainment	MR Egger	29	0.00694281	0.023228	0.767306		-0.000787116	0.00127367	0.54176	126.873	27	0.349801
gMD	Educational attainment	Weighted median	29	0.00521476	0.0062672	0.405368
gMD	Educational attainment	Weighted mode	29	0.00696074	0.00712042	0.336655
gMD	Household income	Inverse variance weighted	29	-0.0159232	0.0197596	0.420333	0.847636				96.0536	28	0.264029
gMD	Household income	MR Egger	29	0.0242587	0.0524765	0.647586		-0.00238135	0.00287837	0.415306	93.6788	27	0.28039
gMD	Household income	Weighted median	29	-0.00518882	0.0159522	0.744974
gMD	Household income	Weighted mode	29	-0.00468222	0.0193936	0.81098
gMD	Occupational prestige	Inverse variance weighted	29	-0.156443	0.270747	0.563385	0.847636				71.8169	28	0.157504
gMD	Occupational prestige	MR Egger	29	0.464705	0.717378	0.522596		-0.0367942	0.0393371	0.357896	69.5628	27	0.199999
gMD	Occupational prestige	Weighted median	29	0.0220322	0.266424	0.934093
gMD	Occupational prestige	Weighted mode	29	0.0629355	0.286635	0.827802
gMD	Social deprivation	Inverse variance weighted	29	0.043621	0.0328369	0.184041	0.802909				45.1626	27	0.687968
gMD	Social deprivation	MR Egger	29	-0.0155843	0.0874822	0.859941		0.00350812	0.00479795	0.470973	46.0568	28	0.68799
gMD	Social deprivation	Weighted median	29	0.0163241	0.0408981	0.689789
gMD	Social deprivation	Weighted mode	29	0.0229256	0.0508158	0.655356
GMicv	Educational attainment	Inverse variance weighted	20	-3.69854e-07	2.1445e-07	0.0845885	0.496				43.7791	19	0.991961
GMicv	Educational attainment	MR Egger	20	1.6373e-06	1.0279e-06	0.1286		-0.00368539	0.00185148	0.0619403	35.8811	18	0.995319
GMicv	Educational attainment	Weighted median	20	-2.70804e-07	2.21203e-07	0.220863
GMicv	Educational attainment	Weighted mode	20	-2.77599e-07	4.50551e-07	0.54512
GMicv	Household income	Inverse variance weighted	20	9.01402e-08	4.22174e-07	0.830926	0.86713				24.4976	19	0.170831
GMicv	Household income	MR Egger	20	1.56143e-06	2.20711e-06	0.488343		-0.00270141	0.00397541	0.505447	23.8849	18	0.197218
GMicv	Household income	Weighted median	20	-8.46236e-08	5.18493e-07	0.870352
GMicv	Household income	Weighted mode	20	-3.65447e-07	8.7595e-07	0.681208
GMicv	Occupational prestige	Inverse variance weighted	20	-1.43777e-05	6.9908e-06	0.0397195	0.32				26.7468	19	0.018575
GMicv	Occupational prestige	MR Egger	20	3.47455e-05	3.50873e-05	0.335173		-0.0901919	0.0631974	0.170656	24.028	18	0.0206192
GMicv	Occupational prestige	Weighted median	20	-1.07312e-05	8.1293e-06	0.186815
GMicv	Occupational prestige	Weighted mode	20	-1.03343e-05	1.39435e-05	0.467661
GMicv	Social deprivation	Inverse variance weighted	20	-3.95986e-07	9.94144e-07	0.690396	0.847636				23.3369	18	0.333366
GMicv	Social deprivation	MR Egger	20	-2.61802e-06	5.23614e-06	0.623138		0.00407978	0.00943107	0.670451	23.5795	19	0.410363
GMicv	Social deprivation	Weighted median	20	-4.50428e-07	1.3205e-06	0.733026
GMicv	Social deprivation	Weighted mode	20	-3.26673e-06	2.97459e-06	0.285835
gOD	Educational attainment	Inverse variance weighted	24	0.00279118	0.0151928	0.854235	0.87217				239.336	23	0.322406
gOD	Educational attainment	MR Egger	24	0.0310119	0.0494452	0.536985		-0.00153055	0.00254813	0.554206	235.475	22	0.464942
gOD	Educational attainment	Weighted median	24	0.00284017	0.00792889	0.72019
gOD	Educational attainment	Weighted mode	24	0.00337841	0.0106117	0.75308
gOD	Household income	Inverse variance weighted	24	0.0143701	0.0335221	0.668159	0.847636				168.182	23	0.225287
gOD	Household income	MR Egger	24	0.0614755	0.109455	0.58003		-0.00255495	0.00564096	0.655035	166.628	22	0.193378
gOD	Household income	Weighted median	24	-0.00635512	0.0210837	0.763092
gOD	Household income	Weighted mode	24	-0.0104977	0.0281916	0.713026
gOD	Occupational prestige	Inverse variance weighted	24	0.130372	0.450383	0.772222	0.847636				120.886	23	NA
gOD	Occupational prestige	MR Egger	24	0.83906	1.4695	0.573799		-0.0384305	0.0757216	0.616838	119.487	22	NA
gOD	Occupational prestige	Weighted median	24	-0.0468142	0.319741	0.883595
gOD	Occupational prestige	Weighted mode	24	-0.188924	0.435494	0.668465
gOD	Social deprivation	Inverse variance weighted	24	-0.0321481	0.0333122	0.334518	0.847636				28.8004	22
gOD	Social deprivation	MR Egger	24	-0.0124428	0.109196	0.910311		-0.00106877	0.00562755	0.851115	28.8476	23	NA
gOD	Social deprivation	Weighted median	24	-0.0255065	0.0404375	0.528195							NA
gOD	Social deprivation	Weighted mode	24	-0.017684	0.0632655	0.782344
NAWM	Educational attainment	Inverse variance weighted	0	NA	NA	NA					NA	NA	NA
NAWM	Educational attainment	MR Egger	0	NA	NA	NA		NA	NA	NA	NA	NA	NA
NAWM	Educational attainment	Weighted median	0	NA	NA	NA
NAWM	Educational attainment	Weighted mode	0	NA	NA	NA
NAWM	Household income	Inverse variance weighted	0	NA	NA	NA					NA	NA	NA
NAWM	Household income	MR Egger	0	NA	NA	NA		NA	NA	NA	NA	NA	NA
NAWM	Household income	Weighted median	0	NA	NA	NA
NAWM	Household income	Weighted mode	0	NA	NA	NA
NAWM	Occupational prestige	Inverse variance weighted	0	NA	NA	NA					NA	NA	NA
NAWM	Occupational prestige	MR Egger	0	NA	NA	NA		NA	NA	NA	NA	NA	NA
NAWM	Occupational prestige	Weighted median	0	NA	NA	NA
NAWM	Occupational prestige	Weighted mode	0	NA	NA	NA
NAWM	Social deprivation	Inverse variance weighted	0	NA	NA	NA					NA	NA	NA
NAWM	Social deprivation	MR Egger	0	NA	NA	NA		NA	NA	NA	NA	NA	NA
NAWM	Social deprivation	Weighted median	0	NA	NA	NA
NAWM	Social deprivation	Weighted mode	0	NA	NA	NA
TBV	Educational attainment	Inverse variance weighted	34	6.50274e-07	8.81518e-08	1.62195e-13	3.888e-12				153.187	33	2.09947e-17
TBV	Educational attainment	MR Egger	34	7.05767e-07	2.67481e-07	0.0127518		-0.000282831	0.0012848	0.827164	152.956	32	1.03709e-17
TBV	Educational attainment	Weighted median	34	5.9815e-07	8.1272e-08	1.84106e-13
TBV	Educational attainment	Weighted mode	34	7.5685e-07	1.51094e-07	1.79576e-05
TBV	Household income	Inverse variance weighted	34	1.61273e-06	1.644e-07	1.02214e-22	4.896e-21				76.8813	33	2.33109e-05
TBV	Household income	MR Egger	34	1.97683e-06	4.94702e-07	0.000354187		-0.00185527	0.00237569	0.440577	75.4434	32	2.28655e-05
TBV	Household income	Weighted median	34	1.55123e-06	1.93708e-07	1.16492e-15
TBV	Household income	Weighted mode	34	1.93193e-06	3.92115e-07	2.28724e-05
TBV	Occupational prestige	Inverse variance weighted	34	2.1497e-05	2.97028e-06	4.57464e-13	7.312e-12				99.9959	33	1.15004e-08
TBV	Occupational prestige	MR Egger	34	2.09544e-05	9.01788e-06	0.0266545		0.00276542	0.0433174	0.949494	99.9831	32	6.39606e-09
TBV	Occupational prestige	Weighted median	34	1.95651e-05	2.73955e-06	9.21667e-13
TBV	Occupational prestige	Weighted mode	34	1.94324e-05	3.74623e-06	1.06214e-05
TBV	Social deprivation	Inverse variance weighted	34	-1.84258e-06	3.33868e-07	3.4114e-08	4.092e-07				53.0792	32	0.0110113
TBV	Social deprivation	MR Egger	34	-8.10219e-07	9.95014e-07	0.421504		-0.00526204	0.00477957	0.279134	55.0897	33	0.0092855
TBV	Social deprivation	Weighted median	34	-1.46672e-06	4.05734e-07	0.000300366
TBV	Social deprivation	Weighted mode	34	-1.52103e-06	6.16563e-07	0.0189887
TBVicv	Educational attainment	Inverse variance weighted	29	-5.66667e-08	1.62618e-07	0.727491	0.847636				150.614	28	9.55102e-19
TBVicv	Educational attainment	MR Egger	29	1.19182e-06	7.01809e-07	0.100966		-0.00400746	0.00219617	0.0791234	134.079	27	3.70656e-16
TBVicv	Educational attainment	Weighted median	29	-5.89857e-08	1.1082e-07	0.594541
TBVicv	Educational attainment	Weighted mode	29	-7.74021e-08	1.79182e-07	0.669068
TBVicv	Household income	Inverse variance weighted	29	9.76086e-08	3.43841e-07	0.776504	0.847636				97.2053	28	1.43047e-09
TBVicv	Household income	MR Egger	29	2.66459e-06	1.48872e-06	0.0847006		-0.00823979	0.00465871	0.0882443	87.1124	27	3.02356e-08
TBVicv	Household income	Weighted median	29	9.34478e-08	2.70416e-07	0.729666
TBVicv	Household income	Weighted mode	29	-3.21685e-08	4.50019e-07	0.943522
TBVicv	Occupational prestige	Inverse variance weighted	29	-4.10238e-06	5.37682e-06	0.445478	0.847636				94.6501	28	3.66392e-09
TBVicv	Occupational prestige	MR Egger	29	1.62058e-05	2.4259e-05	0.509783		-0.0651908	0.0759177	0.398064	92.1339	27	4.84885e-09
TBVicv	Occupational prestige	Weighted median	29	-6.65297e-06	4.65713e-06	0.153132
TBVicv	Occupational prestige	Weighted mode	29	-8.78274e-06	7.45668e-06	0.248777
TBVicv	Social deprivation	Inverse variance weighted	29	4.57581e-07	5.10542e-07	0.370111	0.847636				37.1896	27	0.0915833
TBVicv	Social deprivation	MR Egger	29	5.31524e-07	2.33503e-06	0.821648		-0.000237349	0.00730707	0.974327	37.191	28	0.114708
TBVicv	Social deprivation	Weighted median	29	4.74128e-07	6.80959e-07	0.486264
TBVicv	Social deprivation	Weighted mode	29	2.83438e-07	1.52133e-06	0.853546
WMH	Educational attainment	Inverse variance weighted	16	0.0032447	0.00772401	0.674427	0.847636				35.6719	15	0.00197093
WMH	Educational attainment	MR Egger	16	-0.0141545	0.0275311	0.615181		0.00104427	0.00158335	0.520256	34.5969	14	0.00168584
WMH	Educational attainment	Weighted median	16	-0.00130076	0.00686876	0.8498
WMH	Educational attainment	Weighted mode	16	-0.00148651	0.010555	0.889874
WMH	Household income	Inverse variance weighted	16	0.014361	0.0178782	0.421817	0.847636				27.5909	15	0.0242747
WMH	Household income	MR Egger	16	0.0915678	0.0609911	0.155485		-0.00463453	0.0035081	0.207656	24.5326	14	0.0394721
WMH	Household income	Weighted median	16	-0.0136213	0.0207755	0.512054
WMH	Household income	Weighted mode	16	-0.0288076	0.0417939	0.501173
WMH	Occupational prestige	Inverse variance weighted	16	0.217763	0.250716	0.385086	0.847636				21.61	15	0.118446
WMH	Occupational prestige	MR Egger	16	0.832252	0.891077	0.366142		-0.0368792	0.0512452	0.483574	20.8391	14	0.105828
WMH	Occupational prestige	Weighted median	16	0.322207	0.291107	0.268365
WMH	Occupational prestige	Weighted mode	16	0.58815	0.382822	0.145275
WMH	Social deprivation	Inverse variance weighted	16	0.0215707	0.0393388	0.583464	0.847636				23.0601	14	0.0592984
WMH	Social deprivation	MR Egger	16	-0.0184439	0.141909	0.898439		0.00240184	0.008162	0.772869	23.2028	15	0.0799288
WMH	Social deprivation	Weighted median	16	-0.00954653	0.042854	0.823716
WMH	Social deprivation	Weighted mode	16	-0.0140153	0.0556682	0.80464
WMHicv	Educational attainment	Inverse variance weighted	18	-0.0107844	0.00930284	0.24635	0.847636				117.929	17	3.82159e-17
WMHicv	Educational attainment	MR Egger	18	-0.00167939	0.0345234	0.961804		-0.000727058	0.00264882	0.787225	117.376	16	1.75232e-17
WMHicv	Educational attainment	Weighted median	18	-0.00334012	0.00579718	0.564505
WMHicv	Educational attainment	Weighted mode	18	0.00155191	0.00674586	0.820795
WMHicv	Household income	Inverse variance weighted	18	-0.0325118	0.0223497	0.145757	0.7008				98.2304	17	1.89082e-13
WMHicv	Household income	MR Egger	18	0.0532404	0.0800979	0.515714		-0.00684686	0.00614501	0.281646	91.1573	16	1.53049e-12
WMHicv	Household income	Weighted median	18	-0.0181846	0.0163556	0.266212
WMHicv	Household income	Weighted mode	18	-0.00116394	0.0264894	0.965464
WMHicv	Occupational prestige	Inverse variance weighted	18	-0.333957	0.290141	0.249726	0.847636				65.9556	17	1.059e-07
WMHicv	Occupational prestige	MR Egger	18	0.591931	1.0522	0.581527		-0.0739311	0.0807275	0.373363	62.6704	16	1.84603e-07
WMHicv	Occupational prestige	Weighted median	18	-0.0595041	0.236099	0.801018
WMHicv	Occupational prestige	Weighted mode	18	0.208432	0.300757	0.497653
WMHicv	Social deprivation	Inverse variance weighted	18	0.0674264	0.0351587	0.0551399	0.377143				39.8604	16	0.000815962
WMHicv	Social deprivation	MR Egger	18	-0.0519003	0.127042	0.688302		0.00952924	0.00974807	0.342846	42.2411	17	0.000618957
WMHicv	Social deprivation	Weighted median	18	0.0179977	0.0332934	0.588799
WMHicv	Social deprivation	Weighted mode	18	-0.0118378	0.0394531	0.767779
WMicv	Educational attainment	Inverse variance weighted	28	2.76335e-07	3.14328e-07	0.379331	0.847636				239.775	27	5.39932e-36
WMicv	Educational attainment	MR Egger	28	1.03997e-06	1.51053e-06	0.497245		-0.00156947	0.00303464	0.609398	237.334	26	5.26131e-36
WMicv	Educational attainment	Weighted median	28	2.74448e-07	1.91712e-07	0.152269
WMicv	Educational attainment	Weighted mode	28	4.11101e-07	3.66591e-07	0.271986
WMicv	Household income	Inverse variance weighted	28	1.27874e-06	5.93971e-07	0.0313294	0.2976				123.579	27	2.59743e-14
WMicv	Household income	MR Egger	28	6.09543e-06	2.70266e-06	0.032755		-0.00989852	0.00542918	0.0797906	109.57	26	3.12913e-12
WMicv	Household income	Weighted median	28	3.2444e-07	4.80382e-07	0.499435
WMicv	Household income	Weighted mode	28	4.11959e-07	7.77653e-07	0.600617
WMicv	Occupational prestige	Inverse variance weighted	28	7.91718e-06	1.07301e-05	0.460605	0.847636				160.655	27	5.81007e-21
WMicv	Occupational prestige	MR Egger	28	2.27599e-05	5.17064e-05	0.663448		-0.0305101	0.10389	0.771336	160.124	26	2.88232e-21
WMicv	Occupational prestige	Weighted median	28	3.66945e-06	8.10842e-06	0.650874
WMicv	Occupational prestige	Weighted mode	28	1.44321e-06	1.46479e-05	0.922241
WMicv	Social deprivation	Inverse variance weighted	28	-2.30485e-07	8.11879e-07	0.776495	0.847636				39.179	26	0.0468678
WMicv	Social deprivation	MR Egger	28	-3.19156e-06	3.87651e-06	0.417822		0.00608598	0.0077882	0.441604	40.0992	27	0.0501523
WMicv	Social deprivation	Weighted median	28	-1.96351e-07	1.00971e-06	0.845814
WMicv	Social deprivation	Weighted mode	28	8.04944e-07	2.00158e-06	0.690737

## Sheet: Supplementary Table 8.
Supplementary Table 8. MR-PRESSO results examining the contribution of horizontal pleiotropy to the bidirectional causal estimate of indicators of SES on brain structure.
Exposure	Outcome	Raw Estimate	SE	P	Corrected Estimate	SE	P	Global test P	No. Outliers	SNPs	Distortion Test P
Educational attainment	WMH	-0.351703	0.0764029	9.76937e-06	NA	NA	NA	0.985	0	NA	NA
Educational attainment	WMHicv	-0.592673	0.107289	1.81616e-07	NA	NA	NA	0.993	0	NA	NA
GMicv	Occupational prestige	-1.43776e-05	6.9908e-06	0.0537161	NA	NA	NA	0.1255	0	NA	NA
Household income	WMHicv	-0.376179	0.0982035	0.000660549	NA	NA	NA	0.7815	0	NA	NA
Occupational prestige	WMHicv	-0.0123774	0.00604326	0.0473224	NA	NA	NA	0.3175	0	NA	NA
TBV	Educational attainment	6.50274e-07	8.81518e-08	1.79586e-08	7.19309e-07	7.59737e-08	1.16348e-10	<5e-04	2	rs178835, rs8652
TBV	Household income	1.61273e-06	1.644e-07	2.61317e-11	1.67675e-06	1.51458e-07	1.77766e-12	0.0005	1	rs178835	0.7085
TBV	Occupational prestige	2.1497e-05	2.97028e-06	2.66759e-08	2.36482e-05	2.48973e-06	1.07966e-10	<5e-04	2	rs12626319, rs178835	0.3835
WMicv	Household income	1.27874e-06	5.93971e-07	0.0404249	5.1258e-07	4.57823e-07	0.274439	<5e-04	4	rs112082260, rs149352678, rs2032563, rs2097352	0.007

## Sheet: Supplementary Table 9.
Supplementary Table 9. The results of replication of the causal effects of education and household income in independent samples.
Exposure	Outcome	Method	N SNPs	Beta	SE	P	Egger intercept	Egger intercept SE	Egger intercept P	Q	Q df	Q P
Educational Attainment (replication)	WMH	Inverse variance weighted	55	-0.139835	0.0556644	0.0120009				39.2986	54	0.933516
Educational Attainment (replication)	WMH	MR Egger	55	-0.453123	0.276642	0.107358	0.00577463	0.00499487	0.25282	37.962	53	0.940728
Educational Attainment (replication)	WMH	Weighted median	55	-0.0448741	0.0787182	0.568637
Educational Attainment (replication)	WMH	Weighted mode	55	0.0705223	0.197282	0.722134
Educational Attainment (replication)	WMHicv	Inverse variance weighted	50	-0.186118	0.0833706	0.0255878				36.1375	49	0.913932
Educational Attainment (replication)	WMHicv	MR Egger	50	-0.768726	0.414167	0.0695872	0.0107566	0.00749016	0.157461	34.0752	48	0.935494
Educational Attainment (replication)	WMHicv	Weighted median	50	-0.176291	0.11602	0.128641
Educational Attainment (replication)	WMHicv	Weighted mode	50	-0.107101	0.244176	0.662862
TBV	Educational Attainment (replication)	Inverse variance weighted	25	1.31396e-06	2.68457e-07	9.85696e-07				105.163	24	5.19009e-13
TBV	Educational Attainment (replication)	MR Egger	25	3.88665e-07	9.20817e-07	0.676881	0.00449072	0.00427571	0.304498	110.206	23	1.78544e-12
TBV	Educational Attainment (replication)	Weighted median	25	8.10052e-07	2.19565e-07	0.000224825
TBV	Educational Attainment (replication)	Weighted mode	25	6.23378e-07	2.567e-07	0.0230272
TBV	Household Income (replication)	Inverse variance weighted	14	1.22e-06	2.3304e-07	1.64844e-07				30.569	13	0.00389639
TBV	Household Income (replication)	MR Egger	14	3.60401e-08	6.86359e-07	0.958987	0.00621954	0.00342441	0.0943823	23.9777	12	0.0204837
TBV	Household Income (replication)	Weighted median	14	9.39608e-07	2.33595e-07	5.76121e-05
TBV	Household Income (replication)	Weighted mode	14	1.00255e-06	2.74023e-07	0.00288937
Household Income (replication)	WMHicv	Inverse variance weighted	10	-0.293652	0.217429	0.176835				5.32912	9	0.804727
Household Income (replication)	WMHicv	MR Egger	10	-1.22022	1.79342	0.515466	0.0136059	0.0261409	0.61682	5.05821	8	0.751337
Household Income (replication)	WMHicv	Weighted median	10	-0.267777	0.290854	0.357229
Household Income (replication)	WMHicv	Weighted mode	10	-0.420299	0.469451	0.393941

[truncated: 11 more sheets: Supplementary Table 10., Supplementary Table 11., Supplementary Table 12., Supplementary Table 13., Supplementary Table 14., Supplementary Table 15., Supplementary Table 16., Supplementary Table 17., Supplementary Table 18., Supplementary Table 19., Supplementary Table 20.]
